# Supplementary material for: Virus diversity, wildlife-domestic animal circulation and potential zoonotic viruses of small mammals, pangolins and zoo animals
Source: Nat Commun. 2023 Apr 29;14:2488. doi: 10.1038/s41467-023-38202-4 (PMC10148632; doi:10.1038/s41467-023-38202-4)
Supplement: Supplementary file 4 — Supplementary Data 1 [file 41467_2023_38202_MOESM4_ESM.xlsx]

## Sheet: Sheet1
Library	Species	Tissue	Number of animals	Location	Collected time	Information of sequencing batches				Note
						InstrumentID	Run	FlowcellID	Lane
Rodents
C1-1.2	Niviventer confucianus	Lung	10	Sichuan province	2021.07	A00184	826	H5YGFDSX2	2
C1-2.18	Niviventer confucianus	Rectum	12	Sichuan province	2021.07	A00184	825	H5YFFDSX2	2
C1-2.2	Niviventer confucianus	Lung				A00184	826	H5YGFDSX2	2
C1-3.18	Leopoldamys edwardsi	Rectum	1	Sichuan province	2021.07	A00184	825	H5YFFDSX2	2
C1-3.2	Leopoldamys edwardsi	Lung				A00184	826	H5YGFDSX2	2
C1-7.2	Sciurotamias davidianus	Lung	1	Sichuan province	2021.07	A00184	825	H5YFFDSX2	2
C1-8.18	Eothenomys eva	Rectum	6	Sichuan province	2021.07	A00184	825	H5YFFDSX2	2
C1-8.2	Eothenomys eva	Lung				A00184	825	H5YFFDSX2	2
C1-9.18	Apodemus draco	Rectum	8	Sichuan province	2021.07	A00184	825	H5YFFDSX2	2
C1-9.2	Apodemus draco	Lung				A00184	825	H5YFFDSX2	2
C1-10.18	Apodemus draco	Rectum	18	Sichuan province	2021.07	A00184	825	H5YFFDSX2	2
C1-10.2	Apodemus draco	Lung				A00184	825	H5YFFDSX2	2
C1-11.18	Apodemus draco	Rectum	11	Sichuan province	2021.07	A00129	985	HFKC3DSX2	3
C1-11.2	Apodemus draco	Lung				A00184	826	H5YGFDSX2	2
C1-12.18	Apodemus draco	Rectum	8	Sichuan province	2021.07	A00129	985	HFKC3DSX2	3
C1-12.2	Apodemus draco	Lung				A00184	826	H5YGFDSX2	2
C3-13.18	Niviventer confucianus	Rectum	10	Sichuan province	2021.07	A00679	716	HWYYYDSX2	2
C3-13.2	Niviventer confucianus	Lung				A01050	746	HYN7MDSX2	4
C3-13.4	Niviventer confucianus	Kidney				A01050	746	HYN7MDSX2	4
C3-14.18	Apodemus draco	Rectum	14	Sichuan province	2021.07	A00679	716	HWYYYDSX2	2
C3-14.2	Apodemus draco	Lung				A00253	585	HG7C3DSX3	3
C3-14.4	Apodemus draco	Kidney				A01050	746	HYN7MDSX2	2
C3-15.18	Eothenomys eva	Rectum	15	Sichuan province	2021.07	A01050	744	HWTJKDSX2	1
C3-15.2	Eothenomys eva	Lung				A00783	911	HYCVLDSX2	4
C3-15.4	Eothenomys eva	Kidney				A01050	746	HYN7MDSX2	2
C3-18.2	Niviventer confucianus	Lung	9	Sichuan province	2021.08	A01050	746	HYN7MDSX2	4
C3-18.4	Niviventer confucianus	Kidney				A01050	746	HYN7MDSX2	4
C4-18.18	Niviventer confucianus	Rectum				A00917	831	HYM33DSX2	3
C3-19.18	Eospalax rufescens & Apodemus peninsulae	Rectum	2	Sichuan province	2021.08	A01050	744	HWTJKDSX2	1
C3-19.2	Eospalax rufescens	Lung				A01050	746	HYN7MDSX2	4
C3-19.4	Eospalax rufescens	Kidney				A01050	746	HYN7MDSX2	2
C3-20.18	Apodemus peninsulae	Rectum	15	Sichuan province	2021.08	A01050	744	HWTJKDSX2	1
C3-20.2	Apodemus peninsulae	Lung				A01050	746	HYN7MDSX2	4
C3-20.4	Apodemus peninsulae	Kidney				A01050	746	HYN7MDSX2	2
C3-21.18	Eozapus setchuanus	Rectum	7	Sichuan province	2021.08	A01050	744	HWTJKDSX2	1
C3-21.2	Eozapus setchuanus	Lung				A01050	746	HYN7MDSX2	4
C3-21.4	Eozapus setchuanus	Kidney				A01050	746	HYN7MDSX2	2
C3-22.18	Eothenomys eva	Rectum	13	Sichuan province	2021.08	A01050	744	HWTJKDSX2	1
C3-22.2	Eothenomys eva	Lung				A01050	746	HYN7MDSX2	4
C3-22.4	Eothenomys eva	Kidney				A01050	746	HYN7MDSX2	2
C3-25.18	Niviventer confucianus	Rectum	15	Sichuan province	2021.08	A00881	895	HWWJKDSX2	4
C3-25.2	Niviventer confucianus	Lung				A01050	746	HYN7MDSX2	3
C3-25.4	Niviventer confucianus	Kidney				A01050	746	HYN7MDSX2	4
C3-26.18	Tamiops maritimus, Sciurotamias davidianus	Rectum	3	Sichuan province	2021.08	A00881	895	HWWJKDSX2	4
C3-26.2	Tamiops maritimus, Sciurotamias davidianus	Lung				A01426	226	HYHGTDSX2	1
C3-26.4	Tamiops maritimus, Sciurotamias davidianus	Kidney				A01050	746	HYN7MDSX2	2
C3-27.18	Apodemus draco	Rectum	15	Sichuan province	2021.08	A01050	746	HYN7MDSX2	2
C3-27.2	Apodemus draco	Lung				A01426	226	HYHGTDSX2	1
C3-27.4	Apodemus draco	Kidney				A01050	746	HYN7MDSX2	2
C3-28.18	Eothenomys eva	Rectum	12	Sichuan province	2021.08	A01050	746	HYN7MDSX2	4
C3-28.2	Eothenomys eva	Lung				A01426	226	HYHGTDSX2	1
C3-28.4	Eothenomys eva	Kidney				A01050	746	HYN7MDSX2	2
C3-33.2	Rattus tanezumi	Lung	11	Guangdong province	2021.09	A00253	588	HYKLYDSX2	3
C3-33.4	Rattus tanezumi	Kidney				A01050	746	HYN7MDSX2	2
C4-33.18	Rattus tanezumi	Rectum				A00917	831	HYM33DSX2	3
C3-34.2	Rattus pyctoris	Lung	11	Guangdong province	2021.09	A00253	588	HYKLYDSX2	3
C4-34.18	Rattus pyctoris	Rectum				A00917	831	HYM33DSX2	3
C4-34.4	Rattus pyctoris	Kidney				A00917	831	HYM33DSX2	3
C3-35.18	Niviventer huang	Rectum	15	Guangdong province	2021.09	A00917	831	HYM33DSX2	3
C3-35.2	Niviventer huang	Lung				A00253	588	HYKLYDSX2	3
C3-35.4	Niviventer huang	Kidney				A01050	746	HYN7MDSX2	2
C3-36.2	Niviventer huang	Lung	11	Guangdong province	2021.09	A00253	588	HYKLYDSX2	2
C3-36.4	Niviventer huang	Kidney				A01050	746	HYN7MDSX2	4
C4-36.18	Niviventer huang	Rectum				A00917	831	HYM33DSX2	3
C3-37.4	Niviventer confucianus	Kidney	12	Sichuan province	2021.09	A00253	588	HYKLYDSX2	2
C3-38.4	Apodemus draco	Kidney	11	Sichuan province	2021.09	A00253	588	HYKLYDSX2	2
C3-41.4	Eothenomys eva	Kidney	6	Sichuan province	2021.09	A00253	588	HYKLYDSX2	2
C3-42.4	Sciurotamias davidianus	Kidney	1	Sichuan province	2021.09	A00253	588	HYKLYDSX2	2
LC90.18	Niviventer sp.	Rectum	3	Guangdong province	2022.01	A00881	862	HYHKJDSX2	2
C5-49.18	Niviventer sp.	Rectum	15	Guangdong province	2021.12	A00917	868	HNKNTDSX2	4
C5-50.18	Niviventer sp.	Rectum	15	Guangdong province	2021.12	A00821	973	HYHYWDSX2	4
C5-51.18	Apodemus agrarius	Rectum	5	Guangdong province	2021.12	A01050	805	HYJMTDSX2	3
B15F0105	Rhizomys pruinosus	Liver	1	Guangxi province	2019.03	ST-E00600	25	HJF2HALXX	1	Data published in our previous study (Xiao et al., Isme j 2022, 1-13). BioProject accession no. PRJNA774076.
B15F0108	Rhizomys pruinosus	Duodenum				ST-E00600	25	HJF2HALXX	1
B15F0112	Rhizomys pruinosus	Colon				ST-E00600	25	HJF2HALXX	1
B15M0205	Rhizomys pruinosus	Liver	1	Guangxi province	2019.03	ST-E00600	25	HJF2HALXX	1
B15M0208	Rhizomys pruinosus	Duodenum				ST-E00600	25	HJF2HALXX	1
B15M0212	Rhizomys pruinosus	Colon				ST-E00600	25	HJF2HALXX	1
B15M0405	Rhizomys pruinosus	Liver	1	Guangxi province	2019.03	ST-E00600	25	HJF2HALXX	1
B15M0408	Rhizomys pruinosus	Duodenum				ST-E00600	25	HJF2HALXX	1
B15M0412	Rhizomys pruinosus	Colon				ST-E00600	25	HJF2HALXX	1
B30F0405	Rhizomys pruinosus	Liver	1	Guangxi province	2019.03	ST-E00600	25	HJF2HALXX	1
B30F0408	Rhizomys pruinosus	Duodenum				ST-E00600	25	HJF2HALXX	1
B30F0412	Rhizomys pruinosus	Colon				ST-E00600	25	HJF2HALXX	1
B30M0205	Rhizomys pruinosus	Liver	1	Guangxi province	2019.03	ST-E00600	25	HJF2HALXX	1
B30M0208	Rhizomys pruinosus	Duodenum				ST-E00600	25	HJF2HALXX	1
B30M0212	Rhizomys pruinosus	Colon				ST-E00600	25	HJF2HALXX	1
B30M0305	Rhizomys pruinosus	Liver	1	Guangxi province	2019.03	ST-E00600	25	HJF2HALXX	1
B30M0308	Rhizomys pruinosus	Duodenum				ST-E00600	29	HJF57ALXX	2
B30M0312	Rhizomys pruinosus	Colon				ST-E00600	25	HJF2HALXX	1
B45F0405	Rhizomys pruinosus	Liver	1	Guangxi province	2019.03	ST-E00600	25	HJF2HALXX	1
B45F0408	Rhizomys pruinosus	Duodenum				ST-E00600	25	HJF2HALXX	1
B45F0412	Rhizomys pruinosus	Colon				ST-E00600	25	HJF2HALXX	1
B45M0105	Rhizomys pruinosus	Liver	1	Guangxi province	2019.03	ST-E00600	25	HJF2HALXX	1
B45M0108	Rhizomys pruinosus	Duodenum				ST-E00600	25	HJF2HALXX	1
B45M0112	Rhizomys pruinosus	Colon				ST-E00600	25	HJF2HALXX	1
B45M0205	Rhizomys pruinosus	Liver	1	Guangxi province	2019.03	ST-E00600	25	HJF2HALXX	1
B45M0208	Rhizomys pruinosus	Duodenum				ST-E00600	25	HJF2HALXX	1
B45M0212	Rhizomys pruinosus	Colon				ST-E00600	25	HJF2HALXX	1
B80F0305	Rhizomys pruinosus	Liver	1	Guangxi province	2019.03	ST-E00600	25	HJF2HALXX	1
B80F0308	Rhizomys pruinosus	Duodenum				ST-E00600	25	HJF2HALXX	1
B80F0312	Rhizomys pruinosus	Colon				ST-E00600	25	HJF2HALXX	1
B80F0405	Rhizomys pruinosus	Liver	1	Guangxi province	2019.03	ST-E00600	25	HJF2HALXX	1
B80F0408	Rhizomys pruinosus	Duodenum				ST-E00600	25	HJF2HALXX	1
B80F0412	Rhizomys pruinosus	Colon				ST-E00600	25	HJF2HALXX	1
B80F0505	Rhizomys pruinosus	Liver	1	Guangxi province	2019.03	ST-E00600	25	HJF2HALXX	1
B80F0508	Rhizomys pruinosus	Duodenum				ST-E00600	25	HJF2HALXX	1
B80F0512	Rhizomys pruinosus	Colon				ST-E00600	25	HJF2HALXX	1
JES2.18	Niviventer lotipes	Rectum	3	Chongqing	2022.07	A01426	348	HJF7GDSX3	3
JES3.18	Niviventer fulvescens	Rectum	3	Chongqing	2022.07	A01426	348	HJF7GDSX3	3
JES4.18	Eothenomys eleusis	Rectum	3	Chongqing	2022.07	A01426	348	HJF7GDSX3	3
JES5.18	Niviventer andersoni	Rectum	2	Chongqing	2022.07	A01426	348	HJF7GDSX3	3
JES7.18	Apodemus nigrus	Rectum	7	Chongqing	2022.07	A01426	348	HJF7GDSX3	3
JES8.18	Sciurotamias davidianus	Rectum	1	Chongqing	2022.07	A00783	1026	HJCYCDSX3	4
GX19-89	Rhizomys pruinosus	Liver	1	Guangxi province	2019	A01045	113	H33TWDSXY	1
DZ1	Rhizomys pruinosus	Liver	1	Hainan province	2020	A00184	797	H75CVDSX2	4
GX18-49	Rhizomys pruinosus	Liver	1	Guangxi province	2018	A00881	247	H35J5DSXY	4
L137.18	Niviventer huang	Rectum	1	Guangxi province	2022.08	A00877	1040	HJVKLDSX3	2
L138.18	Niviventer lotipes	Rectum	1	Guangxi province	2022.08	A00783	1064	HYT7YDSX3	3
L195.18	Niviventer lotipes	Rectum	1	Guizhou province	2022.08	A00877	1040	HJVKLDSX3	1
C7-54.2	Dremomys pernyi	Lung	5	Sichuan province	2022.08	A00783	1064	HYT7YDSX3	2
C7-54.4	Dremomys pernyi	Kidney				A00783	1064	HYT7YDSX3	2
C7-54.18	Dremomys pernyi	Rectum				A00783	1064	HYT7YDSX3	2
Pikas
C3-17.18	Ochotona cansus	Rectum	13	Sichuan province	2021.08	A01050	744	HWTJKDSX2	1
C3-17.2	Ochotona cansus	Lung				A01050	746	HYN7MDSX2	4
C3-17.4	Ochotona cansus	Kidney				A01050	746	HYN7MDSX2	2
C3-23.18	Ochotona cansus	Rectum	14	Sichuan province	2021.08	A00881	895	HWWJKDSX2	4
C3-23.2	Ochotona cansus	Lung				A01050	746	HYN7MDSX2	3
C3-23.4	Ochotona cansus	Kidney				A01050	746	HYN7MDSX2	2
C3-30.18	Ochotona sp.	Rectum	6	Sichuan province	2021.08	A01050	746	HYN7MDSX2	4
C3-30.2	Ochotona sp.	Lung				A00253	588	HYKLYDSX2	3
C3-30.4	Ochotona sp.	Kidney				A01050	746	HYN7MDSX2	2
C3-31.2	Ochotona sp.	Lung	10	Sichuan province	2021.08	A00253	588	HYKLYDSX2	3
C3-31.4	Ochotona sp.	Kidney				A01050	746	HYN7MDSX2	2
C4-31.18	Ochotona sp.	Rectum				A00917	831	HYM33DSX2	3
C3-32.18	Ochotona curzoniae	Rectum	11	Sichuan province	2021.08	A01050	746	HYN7MDSX2	4
C3-32.2	Ochotona curzoniae	Lung				A00253	588	HYKLYDSX2	3
C6-241.18	Ochotona cansus	Rectum	1	Sichuan province	2021.08	A00270	360	H5JT2DSX3	2
C6-244.18	Ochotona cansus	Rectum	1	Sichuan province	2021.08	A00270	360	H5JT2DSX3	2
C6-245.18	Ochotona cansus	Rectum	1	Sichuan province	2021.08	A00270	360	H5JT2DSX3	2
C6-247.18	Ochotona cansus	Rectum	1	Sichuan province	2021.08	A00270	360	H5JT2DSX3	2
Insectivores
C1-4.18	Uropsilus sp.	Rectum	7	Sichuan province	2021.07	A00129	985	HFKC3DSX2	2
C1-4.2	Uropsilus sp.	Lung				A00184	825	H5YFFDSX2	2
C1-6.2	Neotetracus sinensis	Lung	1	Sichuan province	2021.07	A00184	825	H5YFFDSX2	2
C3-16.2	Uropsilus sp.& Soricidea	Lung	8	Sichuan province	2021.07	A01050	746	HYN7MDSX2	4
C3-16.4	Uropsilus sp.& Soricidea	Kidney				A01050	746	HYN7MDSX2	2
C4-16.18	Uropsilus sp.& Soricidea	Rectum				A00917	831	HYM33DSX2	3
C3-29.2	Sorex bedfordiae, Blarinella griselda, Anourosorex squamipes, Uropsilus soricipes	Lung	5	Sichuan province	2021.08	A01426	226	HYHGTDSX2	1
C3-29.4	Sorex bedfordiae, Blarinella griselda, Anourosorex squamipes, Uropsilus soricipes	Kidney				A01050	746	HYN7MDSX2	2
C4-29.18	Sorex bedfordiae, Blarinella griselda, Anourosorex squamipes, Uropsilus soricipes	Rectum				A00917	831	HYM33DSX2	3
C3-39.4	Uropsilus sp.	Kidney	5	Sichuan province	2021.09	A00253	588	HYKLYDSX2	2
C3-40.4	Neotetracus sinensis	Kidney	1	Sichuan province	2021.09	A00253	588	HYKLYDSX2	2
C3-43.4	Uropsilus soricipes	Kidney	3	Sichuan province	2021.09	A00253	588	HYKLYDSX2	2
C5-52.18	Crocidura attenuata	Rectum	1	Guangdong province	2021.12	A00821	973	HYHYWDSX2	4
JES1.18	Chodsigoa hoffmanni	Rectum	3	Chongqing	2022.07	A01426	348	HJF7GDSX3	3
JES6.18	Anourosorex squamipes	Rectum	1	Chongqing	2022.07	A01426	348	HJF7GDSX3	3
JES9.18	Uropsilus gracilis	Rectum	2	Chongqing	2022.07	A01426	348	HJF7GDSX3	3
JES10.18	Blarinella griselda	Rectum	1	Chongqing	2022.07	A01426	348	HJF7GDSX3	3
C7-49.2	Chodsigoa hypsibia	Lung	6	Sichuan province	2022.08	A00783	1064	HYT7YDSX3	3
C7-49.4	Chodsigoa hypsibia	Kidney				A00783	1064	HYT7YDSX3	2
C7-49.18	Chodsigoa hypsibia	Rectum				A00783	1064	HYT7YDSX3	2
C7-55	Sorex cylindricauda	Lung, Kidney, Rectum	1	Sichuan province	2022.08	A00783	1064	HYT7YDSX3	2
Bats
L1.18	Miniopterus fuliginosus	Anal swab	10	Guangdong province	2020.11	A00159	848	H73HLDSX2	2
L2.18	Miniopterus fuliginosus	Anal swab	10	Guangdong province	2020.11	A00159	848	H73HLDSX2	1
L3.18	Rhinolophus affinis	Anal swab	3	Guangdong province	2020.11	A00159	848	H73HLDSX2	3
L4.18	Rhinolophus pusillus	Anal swab	7	Guangdong province	2020.11	A00204	726	H75HWDSX2	2
L5.18	Rhinolophus pusillus	Anal swab	7	Guangdong province	2020.11	A00159	848	H73HLDSX2	1
L6.18	Rhinolophus pusillus	Anal swab	7	Guangdong province	2020.11	A00204	726	H75HWDSX2	2
L7.18	Rhinolophus pusillus	Anal swab	7	Guangdong province	2020.11	A00204	726	H75HWDSX2	2
L8.18	Rhinolophus sinicus	Anal swab	6	Guangdong province	2020.11	A00204	726	H75HWDSX2	2
L9.18	Hipposideros pomona	Anal swab	1	Guangdong province	2020.11	A00159	848	H73HLDSX2	3
L10.18	Myotis ricketti	Anal swab	2	Guangdong province	2020.11	A00204	726	H75HWDSX2	2
L11.18	Rhinolophus pearsoni	Anal swab	1	Guangdong province	2020.11	A00159	848	H73HLDSX2	3
L12.18	Miniopterus pusillus	Anal swab	2	Guangdong province	2020.11	A00204	726	H75HWDSX2	2
L13.18	Rhinolophus pearsoni	Anal swab	8	Guangdong province	2020.11	A00159	849	H73WVDSX2	1
L14.18	Rhinolophus pearsoni	Anal swab	8	Guangdong province	2020.11	A00159	848	H73HLDSX2	3
L15.18	Rhinolophus pearsoni	Anal swab	8	Guangdong province	2020.11	A00159	848	H73HLDSX2	3
L16.18	Rhinolophus pearsoni	Anal swab	8	Guangdong province	2020.11	A00159	848	H73HLDSX2	1
L17.18	Rhinolophus sinicus	Anal swab	8	Guangdong province	2020.11	A00204	726	H75HWDSX2	2
L18.18	Rhinolophus sinicus	Anal swab	8	Guangdong province	2020.11	A00159	848	H73HLDSX2	1
L19.18	Rhinolophus sinicus	Anal swab	7	Guangdong province	2020.11	A00159	849	H73WVDSX2	1
L20.18	Rhinolophus sinicus	Anal swab	8	Guangdong province	2020.12	A00159	848	H73HLDSX2	3
L21.18	Rhinolophus sinicus	Anal swab	8	Guangdong province	2020.12	A00159	849	H73WVDSX2	1
L22.18	Rhinolophus sinicus	Anal swab	8	Guangdong province	2020.12	A00159	848	H73HLDSX2	3
L23.18	Rhinolophus sinicus	Anal swab	8	Guangdong province	2020.12	A00159	848	H73HLDSX2	1
L24.18	Rhinolophus sinicus	Anal swab	8	Guangdong province	2020.12	A00159	848	H73HLDSX2	1
L25.18	Rhinolophus sinicus	Anal swab	8	Guangdong province	2020.12	A00159	848	H73HLDSX2	3
L26.18	Rhinolophus sinicus	Anal swab	7	Guangdong province	2020.12	A00159	848	H73HLDSX2	1
L27.18	Rhinolophus pusillus	Anal swab	8	Guangdong province	2021.05	A00204	726	H75HWDSX2	2
L28.18	Rhinolophus pusillus	Anal swab	8	Guangdong province	2021.05	A00159	848	H73HLDSX2	3
L29.18	Rhinolophus pusillus	Anal swab	8	Guangdong province	2021.05	A00159	848	H73HLDSX2	3
L30.18	Rhinolophus pusillus	Anal swab	8	Guangdong province	2021.05	A00204	726	H75HWDSX2	2
L31.18	Rhinolophus pusillus	Anal swab	8	Guangdong province	2021.05	A00159	848	H73HLDSX2	3
L32.18	Rhinolophus pusillus	Anal swab	8	Guangdong province	2021.05	A00184	793	H52VYDSX2	4
L33.18	Rhinolophus pusillus	Anal swab	8	Guangdong province	2021.05	A00159	848	H73HLDSX2	1
L34.18	Rhinolophus pusillus	Anal swab	5	Guangdong province	2021.05	A00159	848	H73HLDSX2	3
L35.18	Hipposideros cf. larvatus	Anal swab	9	Guangdong province	2020.07	A00184	785	HYT7FDSXY	3
L36.18	Hipposideros cf. larvatus	Anal swab	8	Guangdong province	2020.07	A00253	749	HLGTFDSX3	3
L37.18	Rhinolophus pusillus	Anal swab	1	Guangdong province	2020.07	A00184	785	HYT7FDSXY	3
L38.18	Rhinolophus macrotis	Anal swab	1	Guangdong province	2020.07	A00184	785	HYT7FDSXY	3
L39.18	Hipposideros armiger	Anal swab	1	Guangdong province	2020.07	A00184	786	HYJM7DSXY	1
L40.18	Rhinolophus pusillus	Anal swab	10	Guangdong province	2021.08	A00159	891	HJWJ5DSX2	4
L41.18	Rhinolophus pusillus	Anal swab	10	Guangdong province	2021.08	A00184	827	H5Y5GDSX2	4
L42.18	Rhinolophus pusillus	Anal swab	10	Guangdong province	2021.08	A00184	827	H5Y5GDSX2	1
L43.18	Rhinolophus pusillus	Anal swab	10	Guangdong province	2021.08	A00184	827	H5Y5GDSX2	4
L44.18	Rhinolophus pusillus	Anal swab	10	Guangdong province	2021.08	A00184	827	H5Y5GDSX2	4
L45.18	Rhinolophus pusillus	Anal swab	10	Guangdong province	2021.08	A00184	827	H5Y5GDSX2	4
L46.18	Rhinolophus pusillus	Anal swab	11	Guangdong province	2021.08	A00184	827	H5Y5GDSX2	4
L47.18	Hipposideros pomona	Anal swab	8	Guangdong province	2021.08	A00184	827	H5Y5GDSX2	4
L48.18	Hipposideros pomona	Anal swab	7	Guangdong province	2021.08	A00184	827	H5Y5GDSX2	4
L49.18	Hipposideros pomona	Anal swab	8	Guangdong province	2021.10	A00184	894	HY2G7DSX2	1
L50.18	Rhinolophus pusillus	Anal swab	10	Guangdong province	2021.10	A00184	894	HY2G7DSX2	3
L51.18	Rhinolophus pusillus	Anal swab	10	Guangdong province	2021.10	A00184	894	HY2G7DSX2	1
L52.18	Rhinolophus pusillus	Anal swab	10	Guangdong province	2021.10	A00184	895	HWVHVDSX2	3
L53.18	Rhinolophus pusillus	Anal swab	10	Guangdong province	2021.10	A00184	894	HY2G7DSX2	1
L54.18	Rhinolophus pusillus	Anal swab	8	Guangdong province	2021.10	A00184	894	HY2G7DSX2	1
L55.18	Rhinolophus pusillus	Anal swab	10	Guangdong province	2021.10	A00184	895	HWVHVDSX2	1
L56.18	Rhinolophus pusillus	Anal swab	11	Guangdong province	2021.10	A00184	894	HY2G7DSX2	3
L57.18	Miniopterus magnater	Anal swab	13	Guangdong province	2021.10	A00204	823	HY32YDSX2	1
L58.18	Rhinolophus pusillus	Anal swab	11	Guangdong province	2021.10	A00184	895	HWVHVDSX2	3
L59.18	Miniopterus fuliginosus	Anal swab	10	Guangdong province	2021.10	A00184	894	HY2G7DSX2	1
L60.18	Myotis ricketti	Anal swab	9	Guangdong province	2021.10	A00184	894	HY2G7DSX2	1
L61.18	Rhinolophus pusillus	Anal swab	11	Guangdong province	2021.10	A00204	823	HY32YDSX2	4
L62.18	Rhinolophus pusillus	Anal swab	10	Guangdong province	2021.10	A00184	894	HY2G7DSX2	1
L63.18	Rhinolophus pusillus	Anal swab	11	Guangdong province	2021.10	A00184	894	HY2G7DSX2	1
L64.18	Rhinolophus pusillus	Anal swab	11	Guangdong province	2021.10	A00184	894	HY2G7DSX2	1
L65.18	Hipposideros armiger	Anal swab	11	Guangdong province	2021.11	A00184	895	HWVHVDSX2	3
L66.18	Hipposideros armiger	Anal swab	12	Guangdong province	2021.11	A00204	823	HY32YDSX2	4
L67.18	Taphozous melanopogon	Anal swab	4	Guangdong province	2021.11	A00253	749	HLGTFDSX3	3
L68.18	Hipposideros armiger	Anal swab	2	Guangdong province	2021.11	A00204	823	HY32YDSX2	1
L69.18	Rhinolophus sp.	Anal swab	10	Guangdong province	2021.11	A00184	894	HY2G7DSX2	1
L70.18	Rhinolophus pusillus	Anal swab	15	Guangdong province	2021.11	A00881	862	HYHKJDSX2	2
L71.18	Rhinolophus sp.	Rectum	15	Guangdong province	2021.11	A00920	882	HWYKMDSX2	1
L71.2	Rhinolophus sp.	Lung				A00881	862	HYHKJDSX2	2
L71.3	Rhinolophus sp.	Liver				A00920	882	HWYKMDSX2	1
L71.4	Rhinolophus sp.	Kidney				A00253	576	HWYNKDSX2	3
L71.6	Rhinolophus sp.	Intestine				A01050	744	HWTJKDSX2	1
L71.7	Rhinolophus sp.	Spleen				A00920	882	HWYKMDSX2	1
L71.8	Rhinolophus sp.	Brain				A00253	576	HWYNKDSX2	3
L72.18	Rhinolophus pusillus	Anal swab	15	Guangdong province	2021.11	A00881	862	HYHKJDSX2	2
L73.18	Hipposideros pomona	Anal swab	9	Guangdong province	2021.11	A00881	862	HYHKJDSX2	2
L74.18	Hipposideros armiger	Anal swab	21	Sichuan province	2021.12	A00881	862	HYHKJDSX2	2
L75.18	Rhinolophus sp.	Rectum	14	Sichuan province	2021.12	A00881	862	HYHKJDSX2	2
L75.2	Rhinolophus sp.	Lung				A00881	862	HYHKJDSX2	2
L75.4	Rhinolophus sp.	Kidney				A00253	576	HWYNKDSX2	3
L76.18	Hipposideros armiger	Anal swab	10	Chongqing	2021.12	A00881	862	HYHKJDSX2	2
L77.18	Rhinolophus pusillus	Anal swab	11	Chongqing	2021.12	A00881	862	HYHKJDSX2	2
L78.18	Rhinolophus pusillus	Anal swab	14	Chongqing	2021.12	A00881	862	HYHKJDSX2	2
L79.18	Miniopterus fuliginosus	Anal swab	8	Chongqing	2021.12	A00881	862	HYHKJDSX2	2
L80.18	Rhinolophus rex	Rectum	12	Chongqing	2021.12	A00881	862	HYHKJDSX2	2
L80.2	Rhinolophus rex	Lung				A00881	862	HYHKJDSX2	2
L80.4	Rhinolophus rex	Kidney				A00253	576	HWYNKDSX2	3
L81.18	Rhinolophus pusillus	Anal swab	12	Guangdong province	2021.12	A00881	862	HYHKJDSX2	2
L82.18	Hipposideros armiger	Anal swab	6	Jiangxi province	2021.12	A00881	862	HYHKJDSX2	2
L83.18	Rhinolophus pusillus	Anal swab	15	Guangdong province	2021.12	A00881	862	HYHKJDSX2	2
L84.18	Myotis sp.	Anal swab	3	Guangdong province	2021.12	A00881	862	HYHKJDSX2	2
L85.18	Rhinolophus sp.	Rectum	7	Guangdong province	2021.12	A00881	862	HYHKJDSX2	2
L85.2	Rhinolophus sp.	Lung				A00881	862	HYHKJDSX2	2
L85.3	Rhinolophus sp.	Liver				A00920	882	HWYKMDSX2	2
L85.4	Rhinolophus sp.	Kidney				A00253	576	HWYNKDSX2	3
L85.6	Rhinolophus sp.	Intestine				A00920	882	HWYKMDSX2	2
L85.7	Rhinolophus sp.	Spleen				A00920	882	HWYKMDSX2	2
L85.8	Rhinolophus sp.	Brain				A00253	576	HWYNKDSX2	3
L86.18	Rhinolophus pusillus	Anal swab	15	Guangdong province	2021.12	A00881	862	HYHKJDSX2	2
L87.18	Rhinolophus pusillus	Anal swab	10	Guangdong province	2021.12	A00881	862	HYHKJDSX2	2
L88.18	Hipposideros pomona	Anal swab	15	Guangdong province	2022.01	A00881	862	HYHKJDSX2	2
L89.18	Rhinolophus sinicus	Rectum	3	Guangdong province	2022.01	A00881	862	HYHKJDSX2	2
L89.2	Rhinolophus sinicus	Lung				A00917	788	HMM53DSX2	4
L89.3	Rhinolophus sinicus	Liver				A00920	882	HWYKMDSX2	1
L89.4	Rhinolophus sinicus	Kidney				A00253	576	HWYNKDSX2	3
L89.6	Rhinolophus sinicus	Intestine				A00920	882	HWYKMDSX2	2
L89.7	Rhinolophus sinicus	Spleen				A00253	576	HWYNKDSX2	3
L89.8	Rhinolophus sinicus	Brain				A00253	576	HWYNKDSX2	3
L91.18	Rhinolophus pusillus	Anal swab	15	Guangdong province	2022.01	A00289	653	HYN2CDSX2	2
L92.18	Hipposideros pomona	Anal swab	5	Guangdong province	2022.01	A00289	653	HYN2CDSX2	2
L93.21	Rhinolophus pusillus	Faece	18	Guangdong province	2022.04	A00270	360	H5JT2DSX3	4
L94.21	Hipposideros pomona	Faece	4	Guangdong province	2022.04	A00270	360	H5JT2DSX3	4
L95.21	Rhinolophus sinicus	Faece	19	Guangdong province	2022.04	A00289	653	HYN2CDSX2	2
L96.21	Rhinolophus sinicus	Faece	13	Guangdong province	2022.04	A00289	653	HYN2CDSX2	3
C5-53.18	Rhinolophus macrotis	Anal swab	3	Guangdong province	2021.12	A01050	805	HYJMTDSX2	3
C5-54.18	Myotis sp.	Anal swab	6	Guangdong province	2021.12	A00289	665	HN7LCDSX2	4
C5-55.18	Murina eleryi	Anal swab	7	Guangdong province	2021.12	A00821	973	HYHYWDSX2	2
L97.18	Pipistrellus dhofarensis	Anal swab	3	Guangdong province	2022.05	A00917	925	HJF5MDSX3	3
L98.18	Hipposideros armiger	Anal swab	9	Guangdong province	2022.06	A00917	925	HJF5MDSX3	3
L99.18	Hipposideros armiger	Anal swab	10	Guangdong province	2022.06	A00917	925	HJF5MDSX3	3
L100.18	Hipposideros armiger	Anal swab	6	Guangdong province	2022.07	A00917	925	HJF5MDSX3	3
L101.18	Myotis davidii	Anal swab	12	Guangdong province	2022.07	A00917	925	HJF5MDSX3	3
L102.18	Rhinolophus affinis	Anal swab	14	Guangdong province	2022.07	A00917	975	HLHMJDSX3	2
L103.18	Rhinolophus affinis	Anal swab	13	Guangdong province	2022.07	A00917	925	HJF5MDSX3	3
L104.18	Rhinolophus thomasi	Anal swab	13	Guangdong province	2022.07	A00917	925	HJF5MDSX3	3
L105.18	Rhinolophus affinis	Anal swab	12	Guangdong province	2022.07	A00917	975	HLHMJDSX3	2
L106.18	Hipposideros armiger	Anal swab	15	Guangdong province	2022.07	A00821	1036	HJCYNDSX3	1
L107.18	Hipposideros armiger	Anal swab	14	Guangdong province	2022.07	A00821	1036	HJCYNDSX3	1
L108.18	Hipposideros pomona	Anal swab	15	Guangdong province	2022.07	A00821	1036	HJCYNDSX3	1
L109.18	Hipposideros pomona	Anal swab	15	Guangdong province	2022.07	A00917	975	HLHMJDSX3	2
L110.18	Rhinolophus blythi	Anal swab	14	Guangdong province	2022.07	A00821	1036	HJCYNDSX3	1
L111.18	Rhinolophus pusillus	Anal swab	13	Guangdong province	2022.07	A00821	1036	HJCYNDSX3	1
L112.18	Rousettus leschenaultii	Anal swab	14	Guangdong province	2022.07	A00821	1036	HJCYNDSX3	1
L113.18	Rousettus leschenaultii	Anal swab	13	Guangdong province	2022.07	A00920	1065	H3GY2DSX5	3
L114.18	Hipposideros armiger	Anal swab	3	Guangdong province	2022.07	A00821	1036	HJCYNDSX3	1
L115.18	Hipposideros armiger	Anal swab	3	Guangdong province	2022.07	A00821	1036	HJCYNDSX3	1
L116.18	Rhinolophus affinis	Anal swab	9	Guangdong province	2022.07	A00821	1036	HJCYNDSX3	1
L117.18	Miniopterus pusillus	Anal swab	15	Guangdong province	2022.07	A00920	1065	H3GY2DSX5	3
L118.18	Miniopterus pusillus	Anal swab	15	Guangdong province	2022.07	A00821	1036	HJCYNDSX3	1
L119.18	Rhinolophus thomasi	Anal swab	4	Guangxi province	2022.08	A01415	371	HJNM7DSX3	4
L120.18	Hipposideros armiger	Anal swab	2	Guangxi province	2022.08	A00877	1040	HJVKLDSX3	2
L121.18	Tylonycteris robustula	Anal swab	1	Guangxi province	2022.08	A00877	1040	HJVKLDSX3	2
L122.18	Rhinolophus pearsonii	Anal swab	4	Guangxi province	2022.08	A00877	1040	HJVKLDSX3	2
L123.18	Rhinolophus thomasi	Anal swab	1	Guangxi province	2022.08	A00877	1040	HJVKLDSX3	2
L124.18	Myotis davidii	Anal swab	2	Guangxi province	2022.08	A00877	1040	HJVKLDSX3	4
L125.18	Hipposideros armiger	Anal swab	6	Guangxi province	2022.08	A00877	1040	HJVKLDSX3	4
L126.18	Megaderma lyra	Anal swab	2	Guangxi province	2022.08	A00877	1040	HJVKLDSX3	4
L127.18	Hipposideros armiger	Anal swab	14	Guangxi province	2022.08	A00877	1040	HJVKLDSX3	4
L128.18	Hipposideros armiger	Anal swab	13	Guangxi province	2022.08	A00877	1040	HJVKLDSX3	4
L129.18	Rhinolophus thomasi	Anal swab	5	Guangxi province	2022.08	A00877	1040	HJVKLDSX3	4
L130.18	Hipposideros larvatus	Anal swab	15	Guangxi province	2022.08	A00877	1040	HJVKLDSX3	4
L131.18	Hipposideros larvatus	Anal swab	15	Guangxi province	2022.08	A00877	1040	HJVKLDSX3	2
L132.18	Rhinolophus pearsonii	Anal swab	9	Guangxi province	2022.08	A00877	1040	HJVKLDSX3	2
L133.18	Myotis davidii	Anal swab	9	Guangxi province	2022.08	A00877	1040	HJVKLDSX3	2
L134.18	Myotis cf.	Anal swab	8	Guangxi province	2022.08	A00877	1040	HJVKLDSX3	2
L135.18	Rhinolophus pusillus	Anal swab	1	Guangxi province	2022.08	A00877	1040	HJVKLDSX3	2
L136.18	Hipposideros pomona	Anal swab	1	Guangxi province	2022.08	A00877	1040	HJVKLDSX3	2
L141.18	Rhinolophus thomasi	Anal swab	4	Guangxi province	2022.08	A00877	1040	HJVKLDSX3	2
L142.18	Myotis davidii	Anal swab	8	Guangxi province	2022.08	A00877	1040	HJVKLDSX3	2
L143.18	Rhinolophus pearsonii	Anal swab	5	Guizhou province	2022.08	A00877	1040	HJVKLDSX3	2
L144.18	Hipposideros larvatus	Anal swab	1	Guizhou province	2022.08	A00877	1040	HJVKLDSX3	2
L145.18	Rhinolophus sinicus	Anal swab	3	Guizhou province	2022.08	A00783	1064	HYT7YDSX3	3
L146.18	Murina sp.	Anal swab	1	Guizhou province	2022.08	A00877	1040	HJVKLDSX3	2
L147.18	Murina shuipuensis	Anal swab	4	Guizhou province	2022.08	A00877	1040	HJVKLDSX3	2
L148.18	Rhinolophus siamensis	Anal swab	2	Guizhou province	2022.08	A00877	1040	HJVKLDSX3	2
L149.18	Myotis siligorensis	Anal swab	8	Guizhou province	2022.08	A00877	1040	HJVKLDSX3	2
L150.18	Aselliscus stoliczkanus	Anal swab	2	Guizhou province	2022.08	A00877	1040	HJVKLDSX3	2
L151.18	Hipposideros armiger	Anal swab	1	Guizhou province	2022.08	A00877	1040	HJVKLDSX3	2
L152.18	Rhinolophus pearsonii	Anal swab	12	Guizhou province	2022.08	A00877	1040	HJVKLDSX3	2
L153.18	Myotis davidii	Anal swab	7	Guizhou province	2022.08	A00877	1040	HJVKLDSX3	2
L154.18	Rhinolophus pusillus	Anal swab	1	Guizhou province	2022.08	A00877	1040	HJVKLDSX3	2
L155.18	Myotis davidii	Anal swab	3	Guizhou province	2022.08	A00877	1040	HJVKLDSX3	2
L156.18	Myotis davidii	Anal swab	2	Guizhou province	2022.08	A00877	1040	HJVKLDSX3	2
L157.18	Aselliscus stoliczkanus	Anal swab	1	Guizhou province	2022.08	A00877	1040	HJVKLDSX3	1
L158.18	Hipposideros armiger	Anal swab	1	Guizhou province	2022.08	A00877	1040	HJVKLDSX3	1
L159.18	Rhinolophus pearsonii	Anal swab	5	Guizhou province	2022.08	A00877	1040	HJVKLDSX3	1
L160.18	Rhinolophus thomasi	Anal swab	1	Guizhou province	2022.08	A00877	1040	HJVKLDSX3	1
L161.18	Myotis cf.	Anal swab	6	Guizhou province	2022.08	A00877	1040	HJVKLDSX3	1
L162.18	Myotis ricketti	Anal swab	10	Guizhou province	2022.08	A00877	1040	HJVKLDSX3	1
L163.18	Aselliscus stoliczkanus	Anal swab	2	Guizhou province	2022.08	A00877	1040	HJVKLDSX3	1
L164.18	Rhinolophus affinis	Anal swab	1	Guizhou province	2022.08	A00877	1040	HJVKLDSX3	1
L165.18	Ia io	Anal swab	1	Guizhou province	2022.08	A00877	1040	HJVKLDSX3	1
L166.18	Megaderma lyra	Anal swab	1	Guizhou province	2022.08	A00877	1040	HJVKLDSX3	1
L167.18	Myotis siligorensis	Anal swab	1	Guizhou province	2022.08	A00877	1040	HJVKLDSX3	1
L168.18	Rhinolophus sinicus	Anal swab	2	Guizhou province	2022.08	A00877	1040	HJVKLDSX3	1
L169.18	Rhinolophus pearsonii	Anal swab	3	Guizhou province	2022.08	A00877	1040	HJVKLDSX3	1
L170.18	Hipposideros larvatus	Anal swab	1	Guizhou province	2022.08	A00877	1040	HJVKLDSX3	1
L171.18	Myotis siligorensis	Anal swab	1	Guizhou province	2022.08	A00877	1040	HJVKLDSX3	2
L172.18	Myotis chinensis	Anal swab	15	Guizhou province	2022.08	A00808	1107	H235KDSX5	3
L173.18	Myotis ricketti	Anal swab	15	Guizhou province	2022.08	A00877	1040	HJVKLDSX3	2
L174.18	Myotis siligorensis	Anal swab	5	Guizhou province	2022.08	A00877	1040	HJVKLDSX3	2
L175.18	Miniopterus schreibersii	Anal swab	15	Guizhou province	2022.08	A00877	1040	HJVKLDSX3	2
L176.18	Miniopterus fuliginosus	Anal swab	14	Guizhou province	2022.08	A00877	1040	HJVKLDSX3	2
L177.18	Ia io	Anal swab	3	Guizhou province	2022.08	A00877	1040	HJVKLDSX3	2
L178.18	Hipposideros armiger	Anal swab	5	Guizhou province	2022.08	A00877	1040	HJVKLDSX3	4
L179.18	Rhinolophus pearsonii	Anal swab	1	Guizhou province	2022.08	A00877	1040	HJVKLDSX3	4
L180.18	Rhinolophus pearsonii	Anal swab	11	Guizhou province	2022.08	A00877	1040	HJVKLDSX3	4
L181.18	Rhinolophus pearsonii	Anal swab	2	Guizhou province	2022.08	A00877	1040	HJVKLDSX3	4
L182.18	Aselliscus stoliczkanus	Anal swab	7	Guizhou province	2022.08	A00877	1040	HJVKLDSX3	1
L183.18	Myotis sp.	Anal swab	7	Guizhou province	2022.08	A00877	1040	HJVKLDSX3	1
L184.18	Rhinolophus siamensis	Anal swab	4	Guizhou province	2022.08	A00877	1040	HJVKLDSX3	1
L185.18	Aselliscus stoliczkanus	Anal swab	12	Guizhou province	2022.08	A00877	1040	HJVKLDSX3	1
L186.18	Rhinolophus pearsonii	Anal swab	5	Guizhou province	2022.08	A00877	1040	HJVKLDSX3	1
L187.18	Rhinolophus pearsonii	Anal swab	1	Guizhou province	2022.08	A00877	1040	HJVKLDSX3	1
L188.18	Rhinolophus pusillus	Anal swab	8	Guizhou province	2022.08	A00877	1040	HJVKLDSX3	1
L189.18	Myotis siligorensis	Anal swab	2	Guizhou province	2022.08	A00877	1040	HJVKLDSX3	1
L190.18	Miniopterus fuliginosus	Anal swab	10	Guizhou province	2022.08	A00877	1040	HJVKLDSX3	1
L191.18	Miniopterus fuliginosus	Anal swab	10	Guizhou province	2022.08	A00877	1040	HJVKLDSX3	1
L192.18	Rhinolophus rex	Anal swab	1	Guizhou province	2022.08	A00877	1040	HJVKLDSX3	1
L193.18	Hipposideros armiger	Anal swab	10	Guizhou province	2022.08	A00877	1040	HJVKLDSX3	1
L194.18	Hipposideros armiger	Anal swab	9	Guizhou province	2022.08	A00877	1040	HJVKLDSX3	1
Pangolins
P11-2	Manis javanica	Lung	1	Guangdong province	2019.03	A00821	340	H5HKYDSXY	1
P11-4	Manis javanica	Kidney				A00821	340	H5HKYDSXY	1
P11-7	Manis javanica	Spleen				A00821	340	H5HKYDSXY	1
P21-2	Manis javanica	Lung	1	Guangdong province	2019.03	A00204	517	H3CKTDSXY	4
P21-7	Manis javanica	Spleen				A00164	528	HC33GDSXY	1
P21-9	Manis javanica	Muscle				A00204	517	H3CKTDSXY	4
P22-2	Manis javanica	Lung	1	Guangdong province	2019.03	A00821	340	H5HKYDSXY	1
P22-7	Manis javanica	Spleen				A00821	340	H5HKYDSXY	1
P22-9	Manis javanica	Muscle				A01045	154	H5CFFDSXY	2
P77-1	Manis javanica	Heart	1	Guangdong province	2019.03	A01045	152	H5HNWDSXY	4
P77-2	Manis javanica	Lung				A01045	152	H5HNWDSXY	4
P77-3	Manis javanica	Liver				A01045	152	H5HNWDSXY	4
P77-6	Manis javanica	Intenstine				A01045	152	H5HNWDSXY	4
P77-7	Manis javanica	Spleen				A01045	152	H5HNWDSXY	4
P25-2	Manis javanica	Lung	1	Guangdong province	2019.12	A00159	576	HC332DSXY	2
P25-3	Manis javanica	Liver				A00159	576	HC332DSXY	2
P25-4	Manis javanica	Kidney				A00204	517	H3CKTDSXY	1
P25-7	Manis javanica	Spleen				A00164	528	HC33GDSXY	1
P25-9	Manis javanica	Muscle				A00204	517	H3CKTDSXY	1
P36-2	Manis javanica	Lung	1	Guangdong province	2019.09	A00821	340	H5HKYDSXY	1
P36-3	Manis javanica	Liver				A00821	340	H5HKYDSXY	1
P36-6	Manis javanica	Intenstine				A01045	154	H5CFFDSXY	2
P36-9	Manis javanica	Muscle				A00821	340	H5HKYDSXY	1
P42-2	Manis javanica	Lung	1	Guangdong province	2019.04	A01045	154	H5CFFDSXY	2
P42-3	Manis javanica	Liver				A01045	154	H5CFFDSXY	2
P42-4	Manis javanica	Kidney				A01045	154	H5CFFDSXY	2
P42-9	Manis javanica	Muscle				A00821	340	H5HKYDSXY	1
P44-2	Manis javanica	Lung	1	Guangdong province	2019.04	A00204	517	H3CKTDSXY	2
P44-7	Manis javanica	Spleen				A00821	340	H5HKYDSXY	1
P44-9	Manis javanica	Muscle				A00204	517	H3CKTDSXY	4
M5-2	Manis javanica	Lung	1	Guangdong province	2019.04	A00783	347	H5HW2DSXY	1	Data published in our previous study (Xiao et al.,Nature 2020, 583, 286-289). BioProject accession no. PRJNA607174
M5-9	Manis javanica	Muscle				A00159	576	HC332DSXY	3
M5f-2	Manis javanica	Lung	1	Guangdong province	2019.04	A00164	528	HC33GDSXY	1
M5f-3	Manis javanica	Liver				A00204	517	H3CKTDSXY	4
M5f-4	Manis javanica	Kidney				A00204	517	H3CKTDSXY	2
M5f-6	Manis javanica	Intenstine				A00204	517	H3CKTDSXY	1
M5f-7	Manis javanica	Spleen				A00204	517	H3CKTDSXY	1
M5f-9	Manis javanica	Muscle				A00204	517	H3CKTDSXY	2
P47-2	Manis javanica	Lung	1	Guangdong province	2019.04	A00821	340	H5HKYDSXY	1
P47-3	Manis javanica	Liver				A00821	340	H5HKYDSXY	1
P47-7	Manis javanica	Spleen				A00821	340	H5HKYDSXY	1
P56-2	Manis javanica	Lung	1	Guangdong province	2019.08	A01045	154	H5CFFDSXY	2
P56-3	Manis javanica	Liver				A00821	340	H5HKYDSXY	1
P56-4	Manis javanica	Kidney				A01045	152	H5HNWDSXY	4
P56-7	Manis javanica	Spleen				A01045	152	H5HNWDSXY	4
P56-12	Manis javanica	Placenta				A00783	347	H5HW2DSXY	1
P61-2	Manis javanica	Lung	1	Guangdong province	2019.08	A01045	155	H57WHDSXY	4
P61-3	Manis javanica	Liver				A01045	155	H57WHDSXY	3
P61-4	Manis javanica	Kidney				A01045	155	H57WHDSXY	4
P61-7	Manis javanica	Spleen				A01045	155	H57WHDSXY	4
P63-9	Manis javanica	Muscle	1	Guangdong province	2019.04	A01045	152	H5HNWDSXY	4
P70-2	Manis javanica	Lung	1	Guangdong province	2019.04	A01045	152	H5HNWDSXY	4
P70-9	Manis javanica	Muscle				A01045	155	H57WHDSXY	3
P79-9	Manis javanica	Muscle	1	Guangdong province	2019.03	A00204	517	H3CKTDSXY	2
HKU4-GX	Manis javanica	Anal swab	1	Guangxi province	2020	A01045	113	H33TWDSXY	2
PPeV-GX	Manis javanica	Oropharyngeal swab	1	Guangxi province	2020	A00920	283	H5KKTDSXY	3
Zoo animals
ZAi1.3	Ailurus fulgens	Liver	1	Sichuan province	2021.08	A00184	845	HGF3WDSX2	2
ZAK2044	Panthera tigris	Lung	1	Guangdong province	2021.06	A00129	562	HWNFWDSXX	4
ZAK2045	Panthera tigris	Lung	1	Guangdong province	2021.06	A00129	562	HWNFWDSXX	4
ZGI1.2	Giraffa giraffa	Lung	1	Guangdong province	2021.07	A00159	875	H5YFKDSX2	1
ZGI1.4	Giraffa giraffa	Kidney	1	Guangdong province	2021.07	A00159	875	H5YFKDSX2	1
ZKA1.13	Macropus robustus	Blood	1	Guangdong province	2021.06	A00129	985	HFKC3DSX2	3
ZLO1.13	Lophocebus aterrimus	Blood	1	Guangdong province	2021.08	A00129	980	H5TVGDSX2	3
ZM1.13	Macaca mulatta	Blood	1	Guangdong province	2021.08	A00129	985	HFKC3DSX2	3
ZM2.13	Macaca mulatta	Blood	1	Guangdong province	2021.08	A00129	985	HFKC3DSX2	2
ZM3.13	Macaca mulatta	Blood	2	Guangdong province	2021.08	A00129	985	HFKC3DSX2	3
ZM4.13	Macaca mulatta	Blood	9	Guangdong province	2021.08	A00184	848	H5Y2JDSX2	1
ZM5.13	Macaca mulatta	Blood	11	Guangdong province	2021.07	A00184	848	H5Y2JDSX2	1
ZOT1.2	Aonyx cinerea	Lung	1	Guangdong province	2021.05	A00184	812	H3Y27DSX2	2
ZPA1.6	Panthera tigris amoyensis	Intestine	1	Guangdong province	2021.06	A00129	980	H5TVGDSX2	3
ZPA2.2	Panthera tigris amoyensis	Lung	4	Guangdong province	2021.06	A00129	982	HGF7YDSX2	3
ZZE1.8	Equus burchellii	Brain	1	Guangdong province	2021.07	A00129	948	H3VNGDSX2	2
ZZE1.2	Equus burchellii	Lung	1	Guangdong province	2021.07	A00129	948	H3VNGDSX2	2
FL1	Panthera tigris amoyensis	Organs (Liver, Spleen and Lung)	1	Fujian Province	2015.06	A00289	671	H5JKNDSX3	2
FL2	Panthera tigris amoyensis	Organs (Brain, Liver, Lung and Kidney), Faece	1	Fujian Province	2016.03	A00289	671	H5JKNDSX3	2
FL3	Panthera tigris amoyensis	Organs (Brain, Heart, Liver, Spleen, Intestine, Lung and Kidney)	1	Fujian Province	2018.10	A00289	671	H5JKNDSX3	2
FL4	Panthera tigris amoyensis	Brain	1	Fujian Province	2018.09	A01426	282	H5CNWDSX3	4
FL5	Panthera tigris amoyensis	Brain	1	Fujian Province	2018.09	A00917	876	HNKT5DSX2	3
FL6	Panthera tigris amoyensis	Tissue (Rectum, Lymphoglandula), Organs (Brain, Liver, Spleen, Lung and Kidney)	1	Fujian Province	2018.12	A00289	671	H5JKNDSX3	2
FL7	Panthera tigris amoyensis	Organs (Brain, Liver, Spleen, Pancreas, Lung and Kidney)	1	Fujian Province	2020.03	A00289	671	H5JKNDSX3	2
FL8	Panthera tigris amoyensis	Brain	7	Fujian Province	2017.12	A00917	876	HNKT5DSX2	3
FL9	Panthera tigris amoyensis	Lung	9	Fujian Province	2017.12	A00917	876	HNKT5DSX2	3
FL10	Panthera tigris amoyensis	Liver	12	Fujian Province	2017.12	A00917	876	HNKT5DSX2	3
FL11	Panthera tigris amoyensis	Kidney	11	Fujian Province	2017.12	A00917	876	HNKT5DSX2	3
FL12	Panthera tigris amoyensis	Spleen	8	Fujian Province	2018.11	A00917	876	HNKT5DSX2	3
FL13	Sus scrofa	Liver	4	Fujian Province	2021.10	A00917	876	HNKT5DSX2	3
FL14	Sus scrofa	Spleen	4	Fujian Province	2021.10	A00917	876	HNKT5DSX2	3
FL15	Sus scrofa	Kidney	4	Fujian Province	2021.10	A00917	876	HNKT5DSX2	3
FL16	Sus scrofa	Lung	4	Fujian Province	2021.10	A00917	876	HNKT5DSX2	3
FL17	Hystrix brachyura	Organs (Brain, Liver, Spleen, Lung and Kidney)	1	Fujian Province	2018.09	A00289	671	H5JKNDSX3	2
FL18	Hystrix brachyura	Liver	2	Fujian Province	2018.09	A00917	876	HNKT5DSX2	3
FL19	Hystrix brachyura	Brain	2	Fujian Province	2018.09	A00917	876	HNKT5DSX2	3
FL20	Hystrix brachyura	Spleen	2	Fujian Province	2018.09	A00917	876	HNKT5DSX2	3
FL21	Hystrix brachyura	Kidney	2	Fujian Province	2018.09	A00917	876	HNKT5DSX2	1
FL22	Hystrix brachyura	Lung	1	Fujian Province	2018.09	A00917	876	HNKT5DSX2	4
Z1	Macaca mulatta	Oropharyngeal & Anal swab	12	Guangdong province	2021.03	A00270	360	H5JT2DSX3	2
Z2	Lemur catta	Tissue (Blood, Muscle and Lymphoglandula), Organs (Heart, Liver, Spleen, Lung and Kidney), Faece, Swab	4	Guangdong province	2019.10	A00920	961	H5JJVDSX3	2
Z3	Rhinopithecus roxellana	Tissue (Muscle), Organs (Heart, Liver and Lung), Urine	3	Guangdong province	2017.08	A00270	354	H5KGCDSX3	4
Z4	Cercopithecus ascanius	Organs (Heart, Liver, Spleen, Lung and Kidney)	1	Guangdong province	2020.09	A00270	354	H5KGCDSX3	4
Z5	Trachypithecus francoisi,	Tissue (Blood), Organs (Heart, Liver, Spleen and Kidney), Urine	5	Guangdong province	2021.01	A00270	354	H5KGCDSX3	4
Z6	Saimiri sciureus	Organs (Heart, Liver, Spleen, Lung, Kidney, Pancreas and Intestine)	2	Guangdong province	2018.10	A00270	360	H5JT2DSX3	4
Z7	Pan troglodytes	Oropharyngeal swab	1	Guangdong province	2020.10	A00270	360	H5JT2DSX3	4
Z8	Erythrocebus patas	Tissue (Blood, Muscle), Organs (Heart, Liver, Spleen, Pancreas, Stomach, Lung and Kidney)	2	Guangdong province	2020.05	A00270	354	H5KGCDSX3	4
Z9	Panthera tigris amoyensis	Tissue (Muscle), Organs (Heart, Liver, Spleen, Intestine, Caecum, Stomach, Lung and Kidney), Faece	5	Guangdong province	2019.05	A00920	961	H5JJVDSX3	2
Z10	Panthera tigris altaica	Tissue (Blood), Organs (Heart, Liver)	1	Guangdong province	2021.01	A00917	898	H5GW7DSX3	2
Z12	Viverra zibetha	Tissue (Small intestine), Organs (Liver, Stomach)	1	Guangdong province	2020.06	A01415	309	H5H25DSX3	3
Z13	Leptailurus serval	Organs (Liver, Lung and Kidney)	1	Guangdong province	2020.12	A00270	354	H5KGCDSX3	4
Z16	Felis silvestris	Blood	1	Guangdong province	2020.08	A00270	354	H5KGCDSX3	4
Z17	Ailurus fulgens	Tissue (Small intestine, Lymphoglandula), Organs (Brain, Liver, Spleen, Stomach, Lung and Kidney), Faece	4	Guangdong province	2020.08	A00881	975	H5JYCDSX3	3
Z18	Ursus thibetanus	Tissue (Small intestine), Organs (Heart, Liver and Lung)	1	Guangdong province	2021.11	A00270	354	H5KGCDSX3	4
Z19	Ursus arctos	Tissue (Small intestine), Organs (Heart, Lung)	1	Guangdong province	2022.01	A01415	309	H5H25DSX3	3
Z20	Procyon lotor	Organs (Heart, Liver, Spleen, Lung and Kidney)	1	Guangdong province	2021.05	A00270	354	H5KGCDSX3	4
Z21	Nomascus gabriellae	Tissue (Blood), Faece, Urine, Oropharyngeal swab	4	Guangdong province	2020.01	A01415	309	H5H25DSX3	3
Z22	Hoolock leuconedys	Tissue (Blood, Muscle), Organs (Liver, Spleen, Intestine and Lung)	1	Guangdong province	2020.10	A00270	354	H5KGCDSX3	4
Z23	Nomascus leucogenys	Faece	5	Guangdong province	2018.04	A00270	360	H5JT2DSX3	2
Z24	Panthera leo	Faece, Oropharyngeal swab	5	Guangdong province	2020.10	A01415	309	H5H25DSX3	3
Z25	Panthera pardus	Organs (Liver, Pancreas, Lung and Intesttine)	1	Guangdong province	2018.09	A00270	354	H5KGCDSX3	4
Z26	Aonyx cinerea	Faece	3	Guangdong province	2020.05	A00253	668	H5K5LDSX3	3
Z27	Rusa unicolor	Organs (Liver, Lung), Faece	1	Guangdong province	2020.07	A00270	360	H5JT2DSX3	4
Z28	Giraffa giraffa	Organs (Heart, Liver, Spleen, Womb, Lung and Kidney)	1	Guangdong province	2021.07	A00270	354	H5KGCDSX3	4
Z29	Ceratotherium simum	Blood	2	Guangdong province	2020.08	A00270	354	H5KGCDSX3	4
Z30	Panthera leo	Faece	1	Guangdong province	2021.06	A00253	655	H5JCGDSX3	2
Z31	Caracal caracal	Organs (Intestine, Lung and Kidney), Oropharyngeal swab	1	Guangdong province	2022.06	A00917	894	H5JNYDSX3	2
Z32.21	Myocastor coypus	Faece	1	Guangdong province	2021.06	A00877	984	H5K5WDSX3	1
Z33.21	Myocastor coypus	Faece	2	Guangdong province	2021.06	A00877	984	H5K5WDSX3	1
Z34.6	Hydrochoerus hydrochaeris	Intestine	1	Guangdong province	2022.06	A00877	984	H5K5WDSX3	1
Z34.2	Hydrochoerus hydrochaeris	Lung				A00877	983	H5K32DSX3	3
