# Supplementary material for: Virus diversity, wildlife-domestic animal circulation and potential zoonotic viruses of small mammals, pangolins and zoo animals
Source: Nat Commun. 2023 Apr 29;14:2488. doi: 10.1038/s41467-023-38202-4 (PMC10148632; doi:10.1038/s41467-023-38202-4)
Supplement: Supplementary file 5 — Supplementary Data 2 [file 41467_2023_38202_MOESM5_ESM.xlsx]

## Sheet: RPM>1
				DNA virus							RNA virus
Library type	Species	Location	Library	Adenoviridae	Circoviridae	Hepadnaviridae	Herpesviridae	Parvoviridae	Polyomaviridae	Poxviridae	Arenaviridae	Arteriviridae	Astroviridae	Bornaviridae	Caliciviridae	Coronaviridae	Flaviviridae	Hantaviridae	Hepeviridae	Kolmioviridae	Nyamiviridae	Orthomyxoviridae	Paramyxoviridae	Peribunyaviridae	Phenuiviridae	Picornaviridae	Reoviridae	Retroviridae	Rhabdoviridae	Tobaniviridae
Bats	Rhinolophus macrotis	Guangdong province	C5-53.18	0	0	0	46.69	0	0	0	0	0	0	0	0	0	0	0	0	0	0	0	0	0	0	0	0	30.0515	0	0
Bats	Murina eleryi	Guangdong province	C5-55.18	0	0	0	0	0	0	0	0	0	42.8357	0	0	0	0	0	0	0	0	0	0	0	0	0	0	0	0	0
Bats	Miniopterus fuliginosus	Guangdong province	L1.18	0	0	0	54.44	0	0	0	0	0	0	0	0	0	0	0	0	0	0	0	0	0	0	4.79739	195.363	7.76969	0	0
Bats	Myotis ricketti	Guangdong province	L10.18	0	0	0	0	0	0	0	0	0	0	0	0	23.5171	0	0	0	0	0	0	0	0	0	0	0	40.3703	0	0
Bats	Hipposideros armiger	Guangdong province	L100.18	18.6881	0	0	0	0	0	0	0	0	0	0	0	0	0	0	0	0	0	0	0	0	0	0	0	315.442	0	0
Bats	Myotis davidii	Guangdong province	L101.18	0	0	0	4.31906	0	0	0	0	0	3.59635	0	0	0	0	0	0	0	0	0	0	0	0	7.02062	0	98.4607	0	0
Bats	Rhinolophus affinis	Guangdong province	L102.18	0	0	0	0	33.9371	10.5955	0	0	0	0	0	0	7044.39	0	0	0	0	0	0	0	0	0	15.0016	97.9823	262.213	79.5713	0
Bats	Rhinolophus affinis	Guangdong province	L103.18	0	0	0	0	0	0	0	0	0	0	0	0	2.91198	0	0	0	0	0	0	0	0	0	0	0	133.345	0	0
Bats	Rhinolophus thomasi	Guangdong province	L104.18	0	0	0	0	0	0	0	0	0	0	0	0	0	0	0	0	0	0	0	0	0	0	0	0	228.961	0	0
Bats	Rhinolophus affinis	Guangdong province	L105.18	0	0	0	0	18.9233	0	0	0	0	0	0	0	6845.09	0	0	0	0	0	0	0	0	0	0	0	177.098	0	0
Bats	Hipposideros armiger	Guangdong province	L106.18	0	0	0	0	0	0	0	0	0	25.987	0	11.6013	0	0	0	0	0	0	0	0	0	0	23.4347	0	237.131	0	0
Bats	Hipposideros armiger	Guangdong province	L107.18	2.56287	0	0	0	69.7101	0	0	0	0	0	0	181.964	0	0	0	0	0	0	0	0	0	0	0	0	290.886	0	0
Bats	Hipposideros pomona	Guangdong province	L108.18	0	0	0	0	0	0	0	0	0	0	0	0	0	0	0	0	0	0	0	0	0	0	0	0	58.7069	0	0
Bats	Hipposideros pomona	Guangdong province	L109.18	0	0	0	78.8555	0	0	0	0	0	0	0	0	18449.5	0	0	0	0	0	0	0	0	0	0	0	1034.87	0	0
Bats	Rhinolophus pearsoni	Guangdong province	L11.18	0	0	0	0	0	0	0	0	0	215.871	0	0	0	0	0	0	0	0	0	0	0	0	130.347	0	756.322	0	0
Bats	Rhinolophus blythi	Guangdong province	L110.18	0	0	0	0	0	0	0	0	0	0	0	0	19.6834	0	0	0	0	0	0	0	0	0	1.274	0	140.841	0	0
Bats	Rhinolophus pusillus	Guangdong province	L111.18	0	0	0	0	0	0	0	0	0	0	0	0	0	0	0	0	0	0	0	0	0	0	0	0	202.922	0	0
Bats	Rousettus leschenaultii	Guangdong province	L112.18	1.25297	0	0	9.24321	0	0	0	0	0	0	0	0	0	0	0	0	0	0	0	0	0	0	0	0	20.9102	0	0
Bats	Rousettus leschenaultii	Guangdong province	L113.18	0	0	0	0	0	0	0	0	0	5.52992	0	1.46269	8.427	0	0	0	0	0	0	0	0	0	0	82.8073	14.5326	0	0
Bats	Hipposideros armiger	Guangdong province	L114.18	0	0	0	27.1256	0	0	0	0	0	0	0	0	0	0	0	0	0	0	0	0	0	0	0	0	249.724	0	0
Bats	Hipposideros armiger	Guangdong province	L115.18	0	0	0	0	0	0	0	0	0	0	0	0	0	0	0	0	0	0	0	0	0	0	0	0	158.343	0	0
Bats	Rhinolophus affinis	Guangdong province	L116.18	9.93847	0	0	0	4.11441	0	0	0	0	0	0	0	0	0	0	0	0	0	0	0	0	0	8.90517	0	27.993	0	0
Bats	Miniopterus pusillus	Guangdong province	L117.18	0	0	0	6.47559	0	0	0	0	0	5.2885	0	0	4.83841	0	0	0	0	0	0	0	0	0	2.34044	1.41214	6.99882	0	0
Bats	Miniopterus pusillus	Guangdong province	L118.18	0	0	0	0	0	0	0	0	0	0	0	0	47.9419	0	0	0	0	0	0	0	0	0	5.25415	2.38164	18.1532	0	0
Bats	Rhinolophus thomasi	Guangxi province	L119.18	0	0	0	0	0	0	0	0	0	0	0	0	0	0	0	0	0	0	0	0	0	0	0	0	1534.87	0	0
Bats	Miniopterus pusillus	Guangdong province	L12.18	0	0	0	38.5768	0	0	0	0	0	0	0	0	0	0	0	0	0	0	0	0	0	0	2.79638	92.0383	11.1195	0	0
Bats	Hipposideros armiger	Guangxi province	L120.18	0	0	0	42.3494	0	0	0	0	0	0	0	0	0	0	0	0	0	0	0	0	0	0	0	0	0	0	0
Bats	Tylonycteris robustula	Guangxi province	L121.18	0	0	0	0	0	0	0	0	0	0	0	0	0	0	0	0	0	0	0	0	0	0	0	0	23.8872	0	0
Bats	Rhinolophus pearsonii	Guangxi province	L122.18	0	0	0	0	0	0	0	0	0	0	0	0	0	0	0	0	0	0	0	0	0	0	0	0	4.2106	0	0
Bats	Rhinolophus thomasi	Guangxi province	L123.18	0	0	0	0	5498.42	0	0	0	0	0	0	0	6.18923	0	0	0	0	0	0	0	0	0	0	0	41.2615	0	0
Bats	Myotis davidii	Guangxi province	L124.18	20.8154	0	0	0	0	0	0	0	0	0	0	0	6.71765	0	0	0	0	0	0	0	0	0	15.4303	384.332	5.43179	0	0
Bats	Hipposideros armiger	Guangxi province	L125.18	0	0	0	0	0	0	0	0	0	38.5438	0	0	0	0	0	0	0	0	0	0	0	0	0	0	0	0	0
Bats	Megaderma lyra	Guangxi province	L126.18	2.2981	0	0	46.95	0	0	0	0	0	37.6073	0	0	21.3917	0	0	0	0	0	0	0	0	0	46.7138	0	47.8521	0	0
Bats	Hipposideros armiger	Guangxi province	L128.18	0	0	0	0	0	0	0	0	0	0	0	0	0	0	0	0	0	0	0	0	0	0	0	0	1.54901	0	0
Bats	Rhinolophus pearsoni	Guangdong province	L13.18	0	0	0	0	0	0	0	0	0	0	0	0	0	0	0	0	0	0	0	0	0	0	0	0	446.233	0	0
Bats	Hipposideros larvatus	Guangxi province	L130.18	0	0	0	0	0	0	0	0	0	0	0	0	0	0	0	0	0	0	0	0	0	0	0	0	235.176	0	0
Bats	Rhinolophus pearsonii	Guangxi province	L132.18	0	0	0	0	0	0	0	0	0	0	0	0	19.5052	0	0	0	0	0	0	0	0	0	48.3288	0	143.453	0	0
Bats	Myotis davidii	Guangxi province	L133.18	2.08917	0	0	0	0	0	0	0	0	0	0	0	0	0	0	0	0	0	0	0	0	0	12.3534	0	19.0024	0	0
Bats	Myotis cf.	Guangxi province	L134.18	0	0	0	12.0384	0	0	0	0	0	0	0	0	0	0	0	0	0	0	0	0	0	0	1.85052	3836.89	190.634	0	0
Bats	Rhinolophus pusillus	Guangxi province	L135.18	0	0	0	0	0	0	0	0	0	0	0	0	0	0	0	0	0	0	0	0	0	0	0	0	160.784	0	0
Bats	Rhinolophus pearsoni	Guangdong province	L14.18	0	0	0	254.242	0	0	0	0	0	0	0	0	0	0	0	0	0	0	0	0	7.39076	3.44902	0	0	368.06	13.3034	0
Bats	Myotis davidii	Guangxi province	L142.18	0	0	0	1.16844	0	0	0	0	0	0	0	52.7847	0	0	0	0	0	0	0	0	0	0	0	0	3.71031	10.2085	0
Bats	Rhinolophus pearsonii	Guizhou province	L143.18	0	0	0	0	32.0634	0	0	0	0	0	0	0	0	0	0	0	0	0	0	0	0	0	0	0	60.1908	0	0
Bats	Rhinolophus sinicus	Guizhou province	L145.18	0	0	0	0	0	0	0	0	0	0	0	0	4396.68	0	0	0	0	0	0	0	0	0	105.655	0	358.436	0	0
Bats	Murina sp.	Guizhou province	L146.18	0	0	0	0	0	0	0	0	0	0	0	0	0	0	0	0	0	0	0	0	0	0	0	0	62.8281	0	0
Bats	Murina shuipuensis	Guizhou province	L147.18	0	0	0	20.9702	0	0	0	0	0	0	0	0	0	0	0	0	0	0	0	0	0	0	0	0	88.6927	0	0
Bats	Rhinolophus siamensis	Guizhou province	L148.18	0	0	0	4.86131	0	0	0	0	0	0	0	0	14.0654	0	0	0	0	0	0	0	0	0	0	0	219.666	0	0
Bats	Myotis siligorensis	Guizhou province	L149.18	0	0	0	3.60478	0	0	0	0	0	0	0	0	44.5832	0	0	0	0	0	0	0	0	0	0	0	1.37562	0	0
Bats	Rhinolophus pearsoni	Guangdong province	L15.18	0	0	20.773	0	0	0	0	0	0	0	0	0	0	0	0	0	0	0	0	0	0	242.352	298.23	0	765.06	0	0
Bats	Aselliscus stoliczkanus	Guizhou province	L150.18	0	0	0	0	0	0	0	0	0	0	0	0	0	0	0	0	0	0	0	0	0	0	0	0	73.2112	0	0
Bats	Rhinolophus pearsonii	Guizhou province	L152.18	0	0	0	0	0	0	0	0	0	0	0	31.1805	0	0	0	0	0	0	0	0	0	0	0	0	56.9618	0	0
Bats	Myotis davidii	Guizhou province	L153.18	0	0	0	0	0	0	0	0	0	0	0	0	0	0	0	0	0	0	0	0	0	0	0	0	3094.37	0	0
Bats	Rhinolophus pusillus	Guizhou province	L154.18	0	0	0	604.613	1.48566	0	0	0	0	0	0	0	3089.17	0	0	0	0	0	0	0	0	0	0	0	291.882	0	0
Bats	Myotis davidii	Guizhou province	L155.18	1.59649	0	0	0	0	0	0	0	0	0	0	0	309.352	0	0	0	0	0	0	0	0	0	0	0	1.78431	0	0
Bats	Myotis davidii	Guizhou province	L156.18	1.01822	0	0	1.93163	0	0	0	0	0	0	0	0	13.2444	0	0	0	0	0	0	0	0	0	0	0	107.265	0	0
Bats	Aselliscus stoliczkanus	Guizhou province	L157.18	0	0	0	15.672	0	0	0	0	0	0	0	0	0	0	0	0	0	0	0	0	0	0	0	0	59.472	0	0
Bats	Hipposideros armiger	Guizhou province	L158.18	0	0	0	1003.61	0	0	0	0	0	0	0	0	0	0	0	0	0	0	0	0	0	0	0	0	0	0	0
Bats	Rhinolophus pearsonii	Guizhou province	L159.18	0	0	0	0	0	0	0	0	0	0	0	0	0	0	0	0	0	0	0	0	0	0	0	0	1566.24	0	0
Bats	Rhinolophus pearsoni	Guangdong province	L16.18	0	0	11.6407	0	0	0	0	0	0	0	0	0	0	0	0	0	0	0	0	0	0	0	0	160.097	591.559	0	0
Bats	Rhinolophus thomasi	Guizhou province	L160.18	0	0	0	0	0	0	0	0	0	0	0	0	8.81483	0	0	0	0	0	0	0	0	0	0	0	0	0	0
Bats	Myotis cf.	Guizhou province	L161.18	0	0	0	1.13288	0	0	0	0	0	0	0	0	0	0	0	0	0	0	0	0	0	0	1.68973	0	0	0	0
Bats	Myotis ricketti	Guizhou province	L162.18	40.9302	0	0	0	1.14483	0	0	0	0	611.613	0	0	19.2494	0	0	0	0	0	0	0	0	3.00898	0	4.3767	4.02211	1.06378	0
Bats	Aselliscus stoliczkanus	Guizhou province	L163.18	0	0	0	1.9061	0	0	0	0	0	0	0	0	0	0	0	0	0	0	0	0	0	0	0	0	17.4482	0	0
Bats	Ia io	Guizhou province	L165.18	0	0	0	0	0	0	0	0	0	12.1833	0	0	91076.1	0	0	0	0	0	0	0	0	0	0	0	1.04944	0	0
Bats	Megaderma lyra	Guizhou province	L166.18	0	0	0	0	0	0	0	0	0	0	0	0	1.24184	0	0	0	0	0	0	0	0	0	0	0	71.8651	0	0
Bats	Myotis siligorensis	Guizhou province	L167.18	0	0	0	0	0	0	0	0	0	0	0	0	12.4878	0	0	0	0	0	0	0	0	0	0	0	0	0	0
Bats	Rhinolophus sinicus	Guizhou province	L168.18	0	0	0	0	0	0	0	0	0	0	0	0	0	0	0	0	0	0	0	0	0	0	0	0	1304.42	0	0
Bats	Rhinolophus pearsonii	Guizhou province	L169.18	0	0	0	0	0	0	0	0	0	0	0	0	0	0	0	0	0	0	0	0	0	0	0	0	56.6288	0	0
Bats	Rhinolophus sinicus	Guangdong province	L17.18	0	0	0	0	0	0	0	0	0	581.363	0	0	11834.2	0	0	0	0	0	0	0	0	0	98.6735	0	60.4206	0	0
Bats	Hipposideros larvatus	Guizhou province	L170.18	0	0	0	0	0	0	0	0	0	0	0	0	21.9956	0	0	0	0	0	0	0	0	0	0	0	65.4595	0	0
Bats	Myotis siligorensis	Guizhou province	L171.18	0	0	0	0	0	0	0	0	0	3.34241	0	0	0	0	0	0	0	0	0	0	0	0	0	0	1.45557	0	0
Bats	Myotis chinensis	Guizhou province	L172.18	13.3873	0	0	8.03426	0	0	0	0	0	11.6153	0	2.78323	10508.7	0	0	1.97609	0	0	0	4.11918	0	0	9.03622	0	1.84621	0	0
Bats	Myotis ricketti	Guizhou province	L173.18	98.5786	0	0	0	16.1579	0	0	0	0	54.2351	0	0	25.2079	0	0	0	0	0	0	0	0	1.67017	6.28578	0	3.09434	85.9488	0
Bats	Myotis siligorensis	Guizhou province	L174.18	0	0	0	0	0	0	0	0	0	75.3679	0	0	0	0	0	0	0	0	0	0	0	0	0	0	0	0	0
Bats	Miniopterus schreibersii	Guizhou province	L175.18	0	0	0	2.39491	0	0	0	0	0	0	0	0	120.17	0	0	0	0	0	0	0	0	0	8.86381	0	7.7238	0	0
Bats	Miniopterus fuliginosus	Guizhou province	L176.18	0	0	0	11.332	0	0	0	0	0	0	0	0	10.0184	0	0	0	0	0	0	0	0	0	0	0	9.44476	0	0
Bats	Ia io	Guizhou province	L177.18	0	0	0	0	0	0	0	0	0	0	3.63631	0	15.531	0	0	0	0	0	0	0	0	0	0	0	0	0	0
Bats	Hipposideros armiger	Guizhou province	L178.18	0	0	0	5.5677	0	0	0	0	0	0	0	0	7.25096	0	0	0	0	0	0	0	0	0	0	0	0	0	0
Bats	Rhinolophus sinicus	Guangdong province	L18.18	0	0	0	0	0	0	0	0	0	1920.38	0	0	2065.16	0	0	0	0	0	0	0	0	0	0	0	712.911	0	0
Bats	Rhinolophus pearsonii	Guizhou province	L180.18	0	0	0	0	10.2393	0	0	0	0	3.75181	0	0	0	0	0	0	0	0	0	0	0	0	15.5544	0	167.503	0	0
Bats	Myotis sp.	Guizhou province	L183.18	4.74494	0	0	0	0	0	0	0	0	0	0	0	0	0	0	0	0	0	0	0	0	0	0	0	0	0	0
Bats	Rhinolophus siamensis	Guizhou province	L184.18	0	0	0	0	0	0	0	0	0	0	0	0	0	0	0	0	0	0	0	0	0	0	0	0	4048.75	0	0
Bats	Aselliscus stoliczkanus	Guizhou province	L185.18	0	0	0	0	0	0	0	0	0	0	0	0	0	0	0	0	0	0	0	0	0	0	0	0	261.49	0	0
Bats	Rhinolophus pearsonii	Guizhou province	L186.18	0	0	0	0	7304.58	0	0	0	0	0	0	0	0	0	0	0	0	0	0	0	0	0	0	0	9168.33	0	0
Bats	Rhinolophus pearsonii	Guizhou province	L187.18	0	0	0	0	0	0	0	0	0	0	0	0	0	0	0	0	0	0	0	0	0	0	118.902	0	2558.39	0	0
Bats	Rhinolophus pusillus	Guizhou province	L188.18	9879.54	0	0	0	0	0	0	0	0	1.04982	0	0	0	0	0	0	0	0	0	0	0	0	283.015	0	413.63	0	0
Bats	Myotis siligorensis	Guizhou province	L189.18	0	0	0	0	0	0	0	0	0	0	0	0	0	0	0	0	0	0	0	0	0	0	0	0	7.73808	0	0
Bats	Rhinolophus sinicus	Guangdong province	L19.18	0	0	0	0	0	0	0	0	0	185.164	0	0	20811.7	0	0	71.5741	0	0	0	0	0	0	0	0	623.647	0	0
Bats	Miniopterus fuliginosus	Guizhou province	L191.18	0	0	0	46.9447	0	0	0	0	0	0	0	0	0	0	0	0	0	0	0	0	0	0	0	0	3.22386	0	0
Bats	Rhinolophus rex	Guizhou province	L192.18	0	0	0	0	22.8583	0	0	0	0	0	0	0	0	0	0	0	0	0	0	0	0	0	0	0	899.207	0	0
Bats	Hipposideros armiger	Guizhou province	L194.18	0	0	0	0	0	0	0	0	0	0	0	0	0	0	0	0	0	0	0	0	0	0	122.9	0	0	0	0
Bats	Miniopterus fuliginosus	Guangdong province	L2.18	0	0	0	4.26107	0	0	0	0	0	6.06383	0	9.26873	0	0	0	0	0	0	0	0	0	0	0	117.507	2.87713	0	0
Bats	Rhinolophus sinicus	Guangdong province	L20.18	0	0	0	258.786	0	0	0	0	0	0	0	0	0	0	0	0	0	0	0	0	0	0	564.298	0	151.358	0	0
Bats	Rhinolophus sinicus	Guangdong province	L21.18	0	0	0	0	0	0	0	0	0	0	0	0	0	0	0	0	0	0	0	0	0	0	0	0	186.417	0	0
Bats	Rhinolophus sinicus	Guangdong province	L22.18	0	0	0	0	0	0	0	0	0	0	0	0	0	0	0	0	0	0	0	0	0	0	37.7137	5.12906	349.681	0	0
Bats	Rhinolophus sinicus	Guangdong province	L23.18	0	0	0	245.082	0	0	0	0	0	0	0	0	0	0	0	0	0	0	0	0	0	0	537.963	0	115.564	16.9607	0
Bats	Rhinolophus sinicus	Guangdong province	L24.18	0	0	0	0	0	0	0	0	0	0	0	0	0	0	0	0	0	0	0	0	0	0	1510.64	1.06855	42.8392	0	0
Bats	Rhinolophus sinicus	Guangdong province	L25.18	0	0	0	1061.68	0	0	0	0	0	0	0	0	0	0	0	0	0	0	0	0	0	0	534.33	0	114.048	0	0
Bats	Rhinolophus sinicus	Guangdong province	L26.18	0	0	1.05323	0	0	0	0	0	0	0	0	0	0	0	0	0	0	0	0	0	0	0	144.995	0	553.123	0	0
Bats	Rhinolophus pusillus	Guangdong province	L27.18	0	0	0	0	0	0	0	0	0	0	0	0	0	0	0	0	0	0	0	4.73503	0	0	42.9535	0	41.2624	0	0
Bats	Rhinolophus pusillus	Guangdong province	L28.18	0	0	0	0	0	0	0	0	0	0	0	0	0	0	0	0	0	0	0	0	0	0	3.78516	5.55157	134.499	0	0
Bats	Rhinolophus pusillus	Guangdong province	L29.18	0	0	0	0	0	0	0	0	0	0	0	0	5.831	0	0	0	0	0	0	0	0	0	2.9155	769.692	69.648	0	0
Bats	Rhinolophus affinis	Guangdong province	L3.18	0	0	0	0	10.0076	0	0	0	0	8.79168	0	0	0	0	0	0	0	0	0	0	0	0	0	0	78.751	0	0
Bats	Rhinolophus pusillus	Guangdong province	L30.18	0	0	0	0	256.274	0	0	0	0	0	0	0	3.32675	0	0	0	0	0	0	0	0	0	0	0	37.9708	0	0
Bats	Rhinolophus pusillus	Guangdong province	L31.18	0	0	0	84.8515	0	0	0	0	0	0	0	0	312.607	0	0	0	0	0	0	0	0	0	0	43.0927	59.982	0	0
Bats	Rhinolophus pusillus	Guangdong province	L32.18	0	0	0	0	0	0	0	0	0	0	0	0	0	0	0	0	0	0	0	0	0	0	98.9099	2.48004	121.522	0	0
Bats	Rhinolophus pusillus	Guangdong province	L33.18	0	0	0	1.36977	0	0	0	0	0	35.6549	0	11.5715	7.05329	0	0	0	0	0	0	0	0	0	0	6.1333	112.873	0	0
Bats	Rhinolophus pusillus	Guangdong province	L34.18	0	0	0	0	0	0	0	0	0	0	0	0	0	0	0	0	0	0	0	0	0	0	0	0	26.3897	0	0
Bats	Hipposideros cf. larvatus	Guangdong province	L35.18	0	0	0	0	0	0	0	0	0	23.6254	0	0	2958.98	0	0	0	0	0	0	0	0	0	0	0	25.0004	0	0
Bats	Hipposideros cf. larvatus	Guangdong province	L36.18	22.7276	0	0	0	52.664	0	0	0	0	0	3.19606	0	0	5.04268	0	0	0	0	0	0	0	0	0	0	311.297	0	0
Bats	Rhinolophus pusillus	Guangdong province	L37.18	0	0	0	0	0	0	0	0	0	0	0	0	0	0	0	0	0	0	0	0	0	0	0	0	164.596	0	0
Bats	Rhinolophus macrotis	Guangdong province	L38.18	0	0	0	0	0	0	0	0	0	0	0	0	0	6.8237	0	0	0	0	0	0	0	0	0	7.23725	108.249	0	0
Bats	Rhinolophus pusillus	Guangdong province	L4.18	0	0	0	0	0	0	0	0	0	0	0	0	0	0	0	0	0	0	1.87316	0	0	0	214.165	13.3202	124.045	0	0
Bats	Rhinolophus pusillus	Guangdong province	L40.18	0	0	0	0	0	0	0	0	0	0	0	0	1.00468	0	0	0	0	0	0	0	0	0	1.77751	0	50.4273	0	0
Bats	Rhinolophus pusillus	Guangdong province	L41.18	0	0	0	0	0	0	0	0	0	0	0	0	4.49801	0	0	0	0	0	0	0	0	0	3.17506	24.3422	44.4509	0	0
Bats	Rhinolophus pusillus	Guangdong province	L42.18	0	0	0	519.901	0	0	0	0	0	81.9983	0	0	0	0	0	0	0	0	0	0	0	0	16.469	7.97447	26.5238	0	0
Bats	Rhinolophus pusillus	Guangdong province	L43.18	0	0	0	0	0	0	0	0	0	3.5471	0	0	125.745	0	0	35.8258	0	0	0	0	0	0	61.7196	385.038	47.3539	0	0
Bats	Rhinolophus pusillus	Guangdong province	L44.18	0	0	0	0	0	0	0	0	0	7.58727	0	0	1.3855	0	0	5.60798	0	0	0	0	0	0	19.2651	31.0088	25.4668	32.1964	0
Bats	Rhinolophus pusillus	Guangdong province	L45.18	21.1942	0	0	0	0	0	0	0	0	38.5991	0	0	0	0	0	0	0	0	0	0	0	0	48.8108	85.2905	15.9277	0	0
Bats	Rhinolophus pusillus	Guangdong province	L46.18	0	0	0	0	0	0	0	0	0	103.49	0	0	187.078	0	0	0	0	0	0	0	0	0	43.1317	25.9377	243.097	0	0
Bats	Hipposideros pomona	Guangdong province	L47.18	0	0	0	0	0	0	0	0	0	0	0	0	0	0	0	0	0	0	0	0	0	0	0	0	37.2925	0	0
Bats	Hipposideros pomona	Guangdong province	L48.18	0	0	0	14.565	0	0	0	0	0	0	0	0	0	0	0	0	0	0	0	0	0	0	0	0	31.2499	0	0
Bats	Hipposideros pomona	Guangdong province	L49.18	0	0	0	0	0	0	0	0	0	0	0	0	91776	0	0	0	0	0	0	0	0	0	0	0	72.2458	0	0
Bats	Rhinolophus pusillus	Guangdong province	L5.18	0	0	0	0	0	0	0	0	0	0	0	0	0	0	0	0	0	0	0	0	0	0	0	124.104	3433.81	0	0
Bats	Rhinolophus pusillus	Guangdong province	L50.18	0	0	0	0	0	0	0	0	0	0	0	0	0	0	0	0	0	0	0	0	0	0	0	0	230.858	0	0
Bats	Rhinolophus pusillus	Guangdong province	L51.18	0	0	0	0	0	0	0	0	0	0	0	0	0	0	0	0	0	0	0	0	0	0	1.90193	0	25.5402	0	0
Bats	Rhinolophus pusillus	Guangdong province	L52.18	0	0	0	0	142.9	0	0	0	0	0	0	0	0	0	0	0	0	0	0	0	0	0	0	35.0939	153.378	0	0
Bats	Rhinolophus pusillus	Guangdong province	L53.18	0	0	0	0	0	0	0	0	0	0	0	0	0	0	0	0	0	0	0	0	0	0	71.4001	0	62.7163	0	0
Bats	Rhinolophus pusillus	Guangdong province	L54.18	0	0	0	0	230.451	0	0	0	0	0	0	0	0	0	0	0	0	0	0	0	0	0	0	2044.94	231.288	0	0
Bats	Rhinolophus pusillus	Guangdong province	L55.18	0	0	0	78.709	370.707	0	0	0	0	0	0	0	0	0	0	0	0	0	0	0	0	0	0	176.216	33.8581	0	0
Bats	Rhinolophus pusillus	Guangdong province	L56.18	0	0	0	0	40.4175	0	0	0	0	0	0	0	0	0	0	0	0	0	0	0	0	0	0	0	92.3249	0	0
Bats	Miniopterus magnater	Guangdong province	L57.18	0	0	0	4.89427	0	0	0	0	0	7.22045	0	0	0	0	0	0	0	0	0	0	0	0	0	0	103.971	0	0
Bats	Rhinolophus pusillus	Guangdong province	L58.18	0	0	0	0	265.811	0	0	0	0	0	0	0	0	0	0	0	0	0	0	0	0	0	3323.07	3.83097	56.4332	0	0
Bats	Miniopterus fuliginosus	Guangdong province	L59.18	0	0	0	27.8264	0	0	0	0	0	0	0	0	0	0	0	0	0	0	0	0	0	0	0	39.3655	113.348	0	0
Bats	Rhinolophus pusillus	Guangdong province	L6.18	0	0	0	13292.5	0	0	0	0	0	0	0	0	0	0	0	0	0	0	0	0	0	0	0	0	69.9832	0	0
Bats	Myotis ricketti	Guangdong province	L60.18	0	0	0	185.267	2.87917	0	0	0	0	1.6972	0	0	11.3045	0	0	0	0	0	0	0	0	0	0	0	2.21242	0	0
Bats	Rhinolophus pusillus	Guangdong province	L61.18	0	0	0	0	0	0	0	0	0	0	0	0	0	0	0	0	0	0	0	0	0	0	0	0	240.317	0	0
Bats	Rhinolophus pusillus	Guangdong province	L62.18	0	0	0	0	0	0	0	0	0	0	0	0	0	0	0	0	0	0	0	0	0	0	0	0	12.8652	0	0
Bats	Hipposideros armiger	Guangdong province	L65.18	0	0	0	226.783	0	0	0	0	0	0	0	0	0	0	0	0	0	0	0	0	0	0	0	0	0	0	0
Bats	Taphozous melanopogon	Guangdong province	L67.18	0	0	0	67.3702	0	0	0	0	0	0	10.5005	0	0	5.12409	0	0	0	0	0	0	0	0	51.2409	13948.1	210.787	0	0
Bats	Hipposideros armiger	Guangdong province	L68.18	0	0	21.4495	0	0	0	0	0	0	0	0	0	0	0	0	0	0	0	0	0	0	0	152.944	0	0	0	0
Bats	Rhinolophus sp.	Guangdong province	L69.18	0	0	0	0	0	0	0	0	0	0	0	0	6.82003	0	0	0	0	0	0	0	0	0	0	211.908	480.69	23.1394	0
Bats	Rhinolophus pusillus	Guangdong province	L7.18	0	0	0	0	0	0	0	0	0	0	0	0	0	0	0	0	0	0	0	0	0	0	0	0	41.3678	0	0
Bats	Rhinolophus pusillus	Guangdong province	L70.18	0	0	0	0	0	0	0	0	0	0	0	0	0	1.1371	0	0	0	0	0	0	0	0	33.5443	0	29.8172	0	0
Bats	Rhinolophus sp.	Guangdong province	L71.18	0	0	0	0	0	0	0	0	0	0	0	0	0	0	0	0	0	0	0	0	0	0	156.254	0	48.5628	0	0
Bats	Rhinolophus sp.	Guangdong province	L71.2	0	0	0	0	0	0	0	0	0	0	0	0	0	0	0	0	0	0	0	0	0	0	0	0	394.639	0	0
Bats	Rhinolophus sp.	Guangdong province	L71.3	0	0	0	0	0	0	0	0	0	0	0	0	0	0	0	0	0	0	0	0	0	0	0	0	114.029	0	0
Bats	Rhinolophus sp.	Guangdong province	L71.4	0	0	0	0	0	0	0	0	0	0	0	0	0	151.062	0	0	0	0	0	61.0675	0	0	0	0	618.132	0	0
Bats	Rhinolophus sp.	Guangdong province	L71.6	0	0	0	0	0	0	0	0	0	0	0	0	0	0	0	0	0	0	0	0	0	0	0	0	87.8096	0	0
Bats	Rhinolophus sp.	Guangdong province	L71.7	0	0	0	1.27073	0	0	0	0	0	0	0	0	0	0	0	0	0	0	0	0	0	0	0	0	93.3649	0	0
Bats	Rhinolophus sp.	Guangdong province	L71.8	0	0	0	0	0	0	0	0	0	0	0	0	0	0	0	0	0	0	0	0	0	0	0	0	232.679	0	0
Bats	Rhinolophus pusillus	Guangdong province	L72.18	0	0	0	0	14765.3	0	0	0	0	0	0	0	0	0	0	0	0	0	0	0	0	0	147.117	45.9006	79.1492	0	0
Bats	Hipposideros pomona	Guangdong province	L73.18	0	0	0	0	0	0	0	0	0	0	0	0	884.919	0	0	0	0	0	0	0	0	0	0	2.94754	337.166	0	0
Bats	Hipposideros armiger	Sichuan province	L74.18	0	0	0	0	0	0	0	0	0	478.301	0	0	0	0	0	0	0	0	0	0	0	0	0	19.2559	0	0	0
Bats	Rhinolophus sp.	Sichuan province	L75.18	0	0	0	0	0	0	0	0	0	0	0	0	328180	0	0	0	0	0	0	5.29828	0	0	12.3801	9.23265	8.86544	0	0
Bats	Rhinolophus sp.	Sichuan province	L75.2	0	0	0	0	0	0	0	0	0	0	0	0	0	10.1023	0	0	0	0	0	3.6107	0	0	0	0	0	0	0
Bats	Rhinolophus sp.	Sichuan province	L75.4	0	0	0	0	0	0	0	0	0	0	0	0	51.3437	0	0	0	0	0	0	0	0	0	0	0	225.878	0	0
Bats	Hipposideros armiger	Chongqing	L76.18	0	0	0	0	0	0	0	0	0	676.88	0	0	0	0	0	0	0	0	0	0	0	0	3.56704	0	0	0	0
Bats	Rhinolophus pusillus	Chongqing	L77.18	0	0	0	0	0	0	0	0	0	0	0	0	0	0	0	0	0	0	0	0	0	0	308.326	0	213.614	0	0
Bats	Rhinolophus pusillus	Chongqing	L78.18	0	0	0	0	0	0	0	0	0	1158.2	0	0	0	0	0	0	0	0	0	0	0	0	27.8793	1.9048	161.734	0	0
Bats	Miniopterus fuliginosus	Chongqing	L79.18	0	0	0	1.36288	0	0	0	0	0	1.53564	0	0	0	0	0	0	0	0	0	0	0	0	0	2.1115	0	0	0
Bats	Rhinolophus sinicus	Guangdong province	L8.18	0	0	0	0	0	0	0	0	0	1.78419	0	0	12.6677	0	0	0	0	0	0	0	0	0	713.676	0	39.609	0	0
Bats	Rhinolophus rex	Chongqing	L80.18	0	0	0	0	0	0	0	0	0	1.44893	0	0	14565.6	0	0	0	0	0	0	0	0	0	0	0	22.3678	0	0
Bats	Rhinolophus rex	Chongqing	L80.2	0	0	0	0	0	0	0	0	0	0	0	0	0	0	0	0	0	0	0	0	0	0	0	0	13.1848	0	0
Bats	Rhinolophus rex	Chongqing	L80.4	0	0	0	0	0	0	0	0	0	0	0	0	0	0	0	0	0	0	0	0	0	0	0	0	988.673	0	0
Bats	Rhinolophus pusillus	Guangdong province	L81.18	0	0	0	0	0	0	0	0	0	0	0	0	2787.2	3.4041	0	85.5753	0	0	0	0	0	0	0	0	71.297	0	0
Bats	Hipposideros armiger	Jiangxi province	L82.18	0	0	0	141.931	0	0	0	0	0	1.31952	0	0	0	0	0	0	0	0	0	0	0	0	0	0	0	0	0
Bats	Rhinolophus pusillus	Guangdong province	L83.18	0	0	97.2967	0	0	0	0	0	0	0	0	0	0	0	0	0	0	0	2.89929	0	0	0	3.32565	0	60.8851	0	0
Bats	Myotis sp.	Guangdong province	L84.18	0	0	0	0	0	0	0	0	0	1050.3	0	0	0	0	0	0	0	0	13.881	9.09019	0	0	0	0	6.42865	0	0
Bats	Rhinolophus sp.	Guangdong province	L85.18	0	0	0	0	0	0	0	0	0	2.45309	0	0	0	0	0	0	0	0	0	0	0	0	0	29.0343	20.3203	0	0
Bats	Rhinolophus sp.	Guangdong province	L85.2	0	0	0	0	0	0	0	0	0	0	0	0	0	230.411	0	0	0	0	0	0	0	0	0	0	231.412	0	0
Bats	Rhinolophus sp.	Guangdong province	L85.3	0	0	0	0	0	0	0	0	0	0	0	0	0	10.0875	0	0	0	0	0	0	0	0	0	0	168.828	0	0
Bats	Rhinolophus sp.	Guangdong province	L85.4	0	0	0	0	0	0	0	0	0	0	0	0	0	0	0	0	0	0	0	0	0	0	0	0	467.926	0	0
Bats	Rhinolophus sp.	Guangdong province	L85.6	0	0	0	0	0	0	0	0	0	0	0	0	0	1.31134	0	0	0	0	0	0	0	0	7.21235	0	885.939	0	0
Bats	Rhinolophus sp.	Guangdong province	L85.7	0	0	0	0	0	0	0	0	0	0	0	0	0	32.6346	0	0	0	0	0	0	0	0	0	83.826	108.889	0	0
Bats	Rhinolophus sp.	Guangdong province	L85.8	0	0	0	0	0	0	0	0	0	0	0	0	0	0	0	0	0	0	0	0	0	0	0	0	31.5073	0	0
Bats	Rhinolophus pusillus	Guangdong province	L86.18	0	0	7.66995	0	0	0	0	0	0	0	0	0	0	1.39454	0	0	0	0	291.284	117.49	0	0	0	0	113.306	0	0
Bats	Rhinolophus pusillus	Guangdong province	L87.18	0	0	0	0	0	0	0	0	0	0	0	0	26217.4	0	0	0	0	0	0	0	0	0	0	0	48.7964	0	0
Bats	Hipposideros pomona	Guangdong province	L88.18	0	0	0	198.451	0	0	0	0	0	0	0	0	477.487	0	0	0	0	0	0	0	0	0	0	0	1.96551	0	0
Bats	Rhinolophus sinicus	Guangdong province	L89.18	0	0	0	0	0	0	0	0	0	0	0	0	0	0	0	0	0	0	0	0	0	0	0	0	168.545	0	0
Bats	Rhinolophus sinicus	Guangdong province	L89.2	0	0	0	44.6034	0	0	0	0	0	0	0	0	0	0	0	0	0	0	0	0	0	0	0	0	871.725	0	0
Bats	Rhinolophus sinicus	Guangdong province	L89.3	0	0	0	0	0	0	0	0	0	0	0	0	0	16.6433	0	0	0	0	0	0	0	0	0	0	1.06415	0	0
Bats	Rhinolophus sinicus	Guangdong province	L89.4	0	0	0	0	0	0	0	0	0	0	0	0	0	0	0	0	0	0	0	0	0	0	0	0	50.5805	0	0
Bats	Rhinolophus sinicus	Guangdong province	L89.6	0	0	0	0	0	0	0	0	0	0	0	0	0	0	0	0	0	0	0	0	0	0	0	0	39.1292	0	0
Bats	Rhinolophus sinicus	Guangdong province	L89.7	0	0	0	785.009	0	0	0	0	0	0	0	0	0	1.19434	0	0	0	0	0	0	0	0	0	0	12.7578	0	0
Bats	Rhinolophus sinicus	Guangdong province	L89.8	0	0	0	0	0	0	0	0	0	0	0	0	0	0	0	0	0	0	0	0	0	0	0	0	29.1498	0	0
Bats	Hipposideros pomona	Guangdong province	L9.18	0	0	0	0	0	0	0	0	0	0	0	0	0	0	0	0	0	0	0	0	0	0	0	0	153.985	0	0
Bats	Rhinolophus pusillus	Guangdong province	L91.18	0	0	0	2032.72	0	0	0	0	0	0	0	0	0	5.7197	0	0	0	0	0	0	0	0	3272.02	0	978.523	0	0
Bats	Hipposideros pomona	Guangdong province	L92.18	0	0	0	483.905	0	0	0	0	0	0	0	0	0	0	0	0	0	0	0	0	0	0	0	0	116.701	0	0
Bats	Rhinolophus pusillus	Guangdong province	L93.21	0	0	0	0	0	0	0	0	0	101.67	0	0	0	0	0	0	0	0	0	0	0	0	875.766	0	0	34.1091	0
Bats	Hipposideros pomona	Guangdong province	L94.21	0	0	0	0	0	0	0	0	0	0	0	0	0	0	0	0	0	0	0	0	2.64703	0	0	0	0	0	0
Bats	Rhinolophus sinicus	Guangdong province	L95.21	0	0	0	0	0	0	0	0	0	18.847	0	0	0	0	0	0	0	0	0	0	0	2.49338	180.403	2.0167	0	0	0
Bats	Rhinolophus sinicus	Guangdong province	L96.21	0	0	0	0	0	0	0	0	0	0	0	0	0	0	0	0	0	0	0	0	0	0	4520.39	0	0	0	0
Bats	Pipistrellus dhofarensis	Guangdong province	L97.18	0	0	0	663.968	0	0	0	0	0	45.012	0	0	0	0	0	0	0	0	0	0	0	0	0	0	13097.3	0	0
Bats	Hipposideros armiger	Guangdong province	L98.18	0	0	0	0	0	0	0	0	0	0	0	0	0	0	0	0	0	0	0	0	0	0	495.298	0	10452.2	0	0
Bats	Hipposideros armiger	Guangdong province	L99.18	0	0	0	0	0	0	0	0	0	0	0	0	0	0	0	0	0	0	0	0	0	0	6.73951	0	5982.72	0	0
Pangolins	Manis javanica	Guangxi province	HKU4-GX	0	0	0	0	0	0	0	0	0	0	0	0	111.363	0	0	0	0	0	0	0	0	0	3.00426	44626.9	11389.1	0	0
Pangolins	Manis javanica	Guangdong province	M5-2	0	0	0	0	0	0	0	0	0	0	0	0	0	8162.78	0	0	0	0	0	136.234	0	0	320.021	0	0	0	0
Pangolins	Manis javanica	Guangdong province	M5-9	0	0	0	0	3.1915	0	0	0	0	0	0	0	401.191	196.559	0	0	0	0	0	85.2319	0	0	7.50942	0	0	0	0
Pangolins	Manis javanica	Guangdong province	M5f-2	0	0	0	0	0	0	0	0	0	0	0	0	0	22341.5	0	0	0	0	0	0	0	0	0	0	0	0	0
Pangolins	Manis javanica	Guangdong province	M5f-3	0	0	0	0	0	0	0	0	0	0	0	0	0	11089.8	0	0	0	0	0	0	0	0	0	0	0	0	0
Pangolins	Manis javanica	Guangdong province	M5f-4	0	0	0	0	0	0	0	0	0	0	0	0	0	24681.5	0	0	0	0	0	0	0	0	0	0	0	0	0
Pangolins	Manis javanica	Guangdong province	M5f-6	0	0	0	0	0	0	0	0	0	0	0	0	0	38795.5	0	0	0	0	0	0	0	0	0	0	0	0	0
Pangolins	Manis javanica	Guangdong province	M5f-7	0	0	0	0	0	0	0	0	0	0	0	0	0	14137.4	0	0	0	0	0	0	0	0	0	0	9.34691	0	0
Pangolins	Manis javanica	Guangdong province	M5f-9	0	0	0	0	0	0	0	0	0	0	0	0	0	25274.1	0	0	0	0	0	0	0	0	0	0	0	0	0
Pangolins	Manis javanica	Guangdong province	P11-2	0	0	0	0	634.398	0	0	0	0	0	0	0	0	0	0	0	0	0	0	35.2443	0	0	0	1858.37	0	0	0
Pangolins	Manis javanica	Guangdong province	P11-4	0	0	0	239.97	0	0	0	0	0	0	0	0	0	0	0	0	0	0	0	0	0	0	0	0	0	0	0
Pangolins	Manis javanica	Guangdong province	P11-7	0	0	0	0	170.033	0	0	0	0	0	0	0	0	0	0	0	0	0	0	0	0	0	0	158.28	0	0	0
Pangolins	Manis javanica	Guangdong province	P21-2	0	0	0	0	0	0	0	0	0	0	0	0	2.0883	41.5761	0	0	0	0	0	4149.45	0	0	0	0	0	0	0
Pangolins	Manis javanica	Guangdong province	P21-7	0	0	0	0	0	0	0	0	0	0	0	0	0	61.0498	0	0	0	0	0	0	0	0	0	0	0	0	0
Pangolins	Manis javanica	Guangdong province	P21-9	0	0	0	160322	0	0	0	0	0	0	0	0	0	0	0	0	0	0	0	0	0	0	0	0	0	0	0
Pangolins	Manis javanica	Guangdong province	P22-2	0	0	0	0	0	0	0	0	0	0	0	0	0	136.054	0	0	0	0	0	16017.5	0	0	0	0	0	0	0
Pangolins	Manis javanica	Guangdong province	P22-7	0	0	0	0	0	0	0	0	0	0	0	0	0	68.353	0	0	0	0	0	0	0	0	0	0	0	0	0
Pangolins	Manis javanica	Guangdong province	P25-2	0	0	0	0	0	0	0	0	0	0	0	0	0	92.5016	0	0	0	0	0	0	0	0	0	0	0	0	0
Pangolins	Manis javanica	Guangdong province	P25-3	0	0	0	0	0	0	0	0	0	0	0	0	0	0	0	0	0	0	0	0	0	0	0	0	8.19602	0	0
Pangolins	Manis javanica	Guangdong province	P25-4	0	0	0	0	0	0	0	0	0	0	0	0	0	0	0	0	0	0	0	0	0	0	0	0	33.1699	0	0
Pangolins	Manis javanica	Guangdong province	P25-7	0	0	0	0	0	0	0	0	0	0	0	0	0	615.971	0	0	0	0	0	0	0	0	0	0	0	0	0
Pangolins	Manis javanica	Guangdong province	P36-2	0	0	0	0	3.2068	0	0	0	0	0	0	0	0	8312.3	0	0	0	0	0	72761	0	0	0	209.511	0	0	0
Pangolins	Manis javanica	Guangdong province	P36-3	0	0	0	0	0	0	0	0	0	0	0	0	0	922.41	0	0	0	0	0	0	0	0	0	0	0	0	0
Pangolins	Manis javanica	Guangdong province	P36-6	0	0	0	0	0	0	0	0	0	0	0	0	0	10036.2	0	0	0	0	0	70.8453	0	0	0	63961.1	0	0	0
Pangolins	Manis javanica	Guangdong province	P36-9	0	0	0	0	0	0	0	0	0	0	0	0	0	1008.85	0	0	0	0	0	573.913	0	0	0	87.3345	0	0	0
Pangolins	Manis javanica	Guangdong province	P42-2	0	0	0	0	20.5362	0	0	0	0	0	0	0	0	5580.14	0	0	0	0	0	163399	0	0	5.60989	0	0	0	0
Pangolins	Manis javanica	Guangdong province	P42-3	0	0	0	0	14.0878	0	0	0	0	0	0	0	0	1564.15	0	0	0	0	0	5.63514	0	0	10.4653	0	0	0	0
Pangolins	Manis javanica	Guangdong province	P42-4	0	0	0	0	31.7413	0	0	0	0	0	0	0	0	18960.3	0	0	0	0	0	0	0	0	0	0	0	0	0
Pangolins	Manis javanica	Guangdong province	P42-9	0	0	0	83.4963	0	0	0	0	0	0	0	0	0	5402.51	0	0	0	0	0	116.746	0	0	0	0	0	0	0
Pangolins	Manis javanica	Guangdong province	P44-2	0	0	0	0	0	0	0	0	0	0	0	0	2.30325	10769.3	0	0	0	0	0	1640.83	0	0	0	0	0	0	0
Pangolins	Manis javanica	Guangdong province	P44-7	0	0	0	0	0	0	0	0	0	0	0	0	0	10579	0	0	0	0	0	0	0	0	0	0	0	0	0
Pangolins	Manis javanica	Guangdong province	P44-9	0	0	0	0	0	0	0	0	0	0	0	0	993.282	1365.91	0	0	0	0	0	32.6246	0	0	0	0	0	0	0
Pangolins	Manis javanica	Guangdong province	P47-2	0	0	0	0	141.619	0	0	0	0	0	0	0	0	0	0	0	0	0	0	183834	0	0	11.9638	0	0	0	0
Pangolins	Manis javanica	Guangdong province	P47-3	0	0	0	0	9.38401	0	0	0	0	0	0	0	0	0	0	0	0	0	0	0	0	0	0	0	0	0	0
Pangolins	Manis javanica	Guangdong province	P47-7	0	0	0	0	23.757	0	0	0	0	0	0	0	0	0	0	0	0	0	0	0	0	0	419.631	0	0	0	0
Pangolins	Manis javanica	Guangdong province	P56-12	0	0	0	0	0	0	0	0	0	0	0	0	0	2627.27	0	0	0	0	0	0	0	0	0	0	0	0	0
Pangolins	Manis javanica	Guangdong province	P56-2	0	0	0	0	0	0	0	0	0	0	0	0	0	6389.58	0	0	0	0	0	0	0	0	0	0	0	0	0
Pangolins	Manis javanica	Guangdong province	P56-3	0	0	0	0	0	0	0	0	0	0	0	0	0	592.322	0	0	0	0	0	0	0	0	0	0	0	0	0
Pangolins	Manis javanica	Guangdong province	P56-4	0	0	0	0	0	0	0	0	0	0	0	0	0	2020.52	0	0	0	0	0	0	0	0	0	0	0	0	0
Pangolins	Manis javanica	Guangdong province	P56-7	0	0	0	0	0	0	0	0	0	0	0	0	0	2804.29	0	0	0	0	0	0	0	0	0	0	0	0	0
Pangolins	Manis javanica	Guangdong province	P61-2	0	0	0	0	8307.64	0	0	0	0	0	0	0	0	0	0	0	0	0	0	0	0	0	0	0	0	0	0
Pangolins	Manis javanica	Guangdong province	P61-3	0	0	0	0	203.456	0	0	0	0	0	0	0	0	0	0	0	0	0	0	0	0	0	0	0	0	0	0
Pangolins	Manis javanica	Guangdong province	P61-4	0	0	0	0	579.692	0	0	0	0	0	0	0	0	0	0	0	0	0	0	0	0	0	0	0	0	0	0
Pangolins	Manis javanica	Guangdong province	P61-7	0	0	0	0	2400.68	0	0	0	0	0	0	0	0	0	0	0	0	0	0	0	0	0	0	0	0	0	0
Pangolins	Manis javanica	Guangdong province	P63-9	0	0	0	5139.38	0	0	0	0	0	0	0	0	0	308.924	0	0	0	0	0	0	0	0	0	0	1.74369	0	0
Pangolins	Manis javanica	Guangdong province	P70-2	0	0	0	0	0	0	0	0	0	0	0	0	2.05941	5438.56	0	0	0	0	0	1.26222	0	0	42.0517	0	0	0	0
Pangolins	Manis javanica	Guangdong province	P70-9	0	0	0	0	0	0	0	0	0	0	0	0	0	9279.69	0	0	0	0	0	0	0	0	0	0	0	0	0
Pangolins	Manis javanica	Guangdong province	P77-2	0	0	0	0	352.414	0	0	0	0	0	0	0	0	0	0	0	0	0	0	0	0	6.4146	303.916	110.312	0	0	0
Pangolins	Manis javanica	Guangdong province	P77-6	0	0	0	0	13.9604	0	0	0	0	0	0	0	0	0	0	0	0	0	0	0	0	0	11.1683	0	0	0	0
Pangolins	Manis javanica	Guangdong province	P79-9	0	0	0	0	0	0	0	0	0	0	0	0	338.695	0	0	0	0	0	0	0	0	0	0	0	0	0	0
Pangolins	Manis javanica	Guangxi province	PPeV-GX	0	0	0	0	0	0	0	0	0	0	0	0	0	57.8461	0	0	0	0	0	0	0	0	0	0	23361.2	0	0
Zoo animals	Panthera tigris amoyensis	Fujian Province	FL11	0	0	0	470.743	0	0	0	0	0	0	0	0	0	0	0	0	0	0	0	168.317	0	0	0	0	0	0	0
Zoo animals	Panthera tigris amoyensis	Fujian Province	FL12	0	0	0	45.8591	0	0	0	0	0	0	0	0	0	0	0	0	0	0	0	0	0	0	0	0	0	0	0
Zoo animals	Sus scrofa	Fujian Province	FL13	0	0	0	8.83001	0	0	0	0	0	0	0	0	0	0	0	0	0	0	0	0	0	0	0	0	0	0	0
Zoo animals	Sus scrofa	Fujian Province	FL15	0	7.61235	0	36.3701	0	0	0	0	0	0	0	0	0	0	0	0	0	0	0	0	0	0	0	0	0	0	0
Zoo animals	Sus scrofa	Fujian Province	FL16	0	0	0	12.4132	0	0	0	0	0	0	0	0	7.30188	0	0	0	0	0	0	2.92075	0	0	0	0	0	0	0
Zoo animals	Hystrix brachyura	Fujian Province	FL17	0	0	0	0	0	0	0	0	0	0	0	0	0	0	0	0	0	0	0	0	0	0	0	0	92.1969	0	0
Zoo animals	Hystrix brachyura	Fujian Province	FL18	0	0	0	147.206	0	0	0	0	0	0	0	0	0	0	0	0	0	0	0	0	0	0	0	0	4.80327	0	0
Zoo animals	Hystrix brachyura	Fujian Province	FL19	0	0	0	0	0	0	0	0	0	0	0	0	0	0	0	0	0	0	0	0	0	0	0	0	410.993	0	0
Zoo animals	Panthera tigris amoyensis	Fujian Province	FL2	0	0	0	6.75013	0	0	0	0	0	0	0	0	0	0	0	0	0	0	0	0	0	0	0	0	0	0	0
Zoo animals	Hystrix brachyura	Fujian Province	FL20	0	0	0	0	0	0	0	0	0	0	0	0	0	81.1927	0	0	0	0	0	0	0	0	0	0	4.54834	0	0
Zoo animals	Hystrix brachyura	Fujian Province	FL21	0	0	0	0	0	0	0	0	0	0	0	0	0	1.01482	0	0	0	0	0	0	0	0	0	0	0	0	0
Zoo animals	Hystrix brachyura	Fujian Province	FL22	0	0	0	0	0	0	0	0	0	0	0	0	0	0	0	0	0	0	0	0	0	0	0	0	6.49905	0	0
Zoo animals	Panthera tigris amoyensis	Fujian Province	FL4	0	0	0	0	0	0	0	0	0	0	0	0	1.16981	0	0	0	0	0	0	0	0	0	0	0	0	0	0
Zoo animals	Panthera tigris amoyensis	Fujian Province	FL9	0	0	0	0	0	0	0	0	0	0	0	0	0	0	0	0	0	0	0	0	0	0	0	39.4689	31.4586	0	0
Zoo animals	Macaca mulatta	Guangdong province	Z1	0	0	0	41.5326	0	0	0	0	0	0	0	0	0	0	0	0	0	0	0	0	0	0	0	0	0	0	0
Zoo animals	Panthera tigris altaica	Guangdong province	Z10	0	0	0	351.67	0	0	0	0	0	0	0	0	0	0	0	0	0	0	0	0	0	0	0	0	22.38	0	0
Zoo animals	Viverra zibetha	Guangdong province	Z12	0	0	0	197.301	0	0	0	0	0	0	0	0	0	0	0	0	0	0	0	0	0	0	0	0	0	0	0
Zoo animals	Leptailurus serval	Guangdong province	Z13	0	0	0	1893.27	0	0	0	0	0	0	0	0	0	0	0	0	0	0	0	0	0	0	0	0	0	0	0
Zoo animals	Ailurus fulgens	Guangdong province	Z17	0	0	0	22.1845	0	0	0	0	0	0	0	0	0	0	0	0	0	0	0	0	0	0	0	0	0	0	0
Zoo animals	Ursus arctos	Guangdong province	Z19	0	0	0	1029.38	0	0	0	0	0	0	0	0	0	0	0	0	0	0	0	0	0	0	0	0	0	0	0
Zoo animals	Lemur catta	Guangdong province	Z2	0	0	0	0	0	0	0	0	0	0	0	0	0	0	0	0	0	0	0	0	0	0	0	0	135.051	0	0
Zoo animals	Procyon lotor	Guangdong province	Z20	0	0	0	18.7044	0	0	0	0	0	0	0	0	0	0	0	0	0	0	0	0	0	0	0	0	5.27661	0	0
Zoo animals	Nomascus gabriellae	Guangdong province	Z21	0	0	0	0	0	0	0	0	0	0	0	0	0	0	0	0	0	0	0	0	0	0	0	31.2753	0	0	0
Zoo animals	Panthera leo	Guangdong province	Z24	0	0	0	755.347	0	0	0	0	0	0	0	0	0	0	0	0	0	0	0	0	0	0	2.02474	0	0	0	0
Zoo animals	Aonyx cinerea	Guangdong province	Z26	0	0	0	137.634	43.9914	0	0	0	0	30.7425	0	10.0331	0	0	0	0	0	0	0	0	0	0	5015.15	2977.27	0	0	0
Zoo animals	Rusa unicolor	Guangdong province	Z27	0	0	0	11.9312	0	0	0	0	0	0	0	0	0	0	0	0	0	0	0	0	0	0	0	0	0	0	0
Zoo animals	Giraffa giraffa	Guangdong province	Z28	0	0	0	66.6831	0	0	0	0	0	0	0	0	0	0	0	0	0	0	0	0	0	0	0	0	0	0	0
Zoo animals	Ceratotherium simum	Guangdong province	Z29	0	0	0	54.2282	0	0	0	0	0	0	0	0	0	0	0	0	0	0	0	1.06504	0	0	18.3719	0	87.3332	0	0
Zoo animals	Panthera leo	Guangdong province	Z30	0	0	0	0	1003.37	0	0	0	0	0	0	0	0	0	0	0	0	0	0	0	0	0	0	0	0	0	0
Zoo animals	Caracal caracal	Guangdong province	Z31	0	0	0	0	0	0	0	0	0	8.20451	0	0	0	0	0	0	0	0	0	0	0	0	0	0	0	0	0
Zoo animals	Myocastor coypus	Guangdong province	Z33.21	0	0	0	3.42901	0	0	0	0	0	0	0	0	0	0	0	0	0	0	0	0	0	0	0	0	0	0	0
Zoo animals	Hydrochoerus hydrochaeris	Guangdong province	Z34.6	0	0	0	0	0	0	0	0	0	0	0	0	1.71193	0	0	0	0	0	0	0	0	0	0	0	0	0	0
Zoo animals	Cercopithecus ascanius	Guangdong province	Z4	0	0	0	0	0	0	0	0	0	0	0	0	0	7.57881	0	0	0	0	0	0	0	0	0	0	0	0	0
Zoo animals	Trachypithecus francoisi	Guangdong province	Z5	0	0	0	0	0	0	0	0	0	0	0	0	0	1.1862	0	0	0	0	0	0	0	0	0	0	0	0	0
Zoo animals	Pan troglodytes	Guangdong province	Z7	0	0	0	131.476	0	0	0	0	0	0	0	0	0	0	0	0	0	0	0	0	0	0	0	0	0	0	0
Zoo animals	Panthera tigris	Guangdong province	ZAK2044	25.0702	0	0	2.33211	0	0	0	0	0	0	0	0	4.95574	0	0	0	0	0	0	1552.31	0	0	0	0	35.2732	0	0
Zoo animals	Panthera tigris	Guangdong province	ZAK2045	36.1938	0	0	0	0	51.5761	0	0	0	0	0	0	0	0	0	0	0	0	0	1456.8	0	0	0	0	20.8114	0	0
Zoo animals	Giraffa giraffa	Guangdong province	ZGI1.2	0	0	0	78.2861	0	0	0	0	0	0	0	0	0	0	0	0	0	0	0	0	0	0	0	0	0	0	0
Zoo animals	Giraffa giraffa	Guangdong province	ZGI1.4	0	0	0	119.756	0	0	0	0	0	0	0	0	0	0	0	0	0	0	0	0	0	0	0	0	12.9842	0	0
Zoo animals	Macropus robustus	Guangdong province	ZKA1.13	0	0	0	11.422	0	0	0	0	0	0	0	0	0	0	0	0	0	0	0	0	0	0	0	0	20.0358	0	0
Zoo animals	Lophocebus aterrimus	Guangdong province	ZLO1.13	0	0	0	0	0	0	0	0	0	0	0	0	0	0	0	0	0	0	0	0	0	0	0	0	5.66581	0	0
Zoo animals	Macaca mulatta	Guangdong province	ZM1.13	0	0	0	0	0	0	0	0	0	0	0	0	0	0	0	0	0	0	0	0	0	0	0	0	1.92435	0	0
Zoo animals	Macaca mulatta	Guangdong province	ZM2.13	0	0	0	0	0	0	0	0	0	0	0	0	0	0	0	0	0	0	0	0	0	0	0	0	11.1299	0	0
Zoo animals	Macaca mulatta	Guangdong province	ZM3.13	0	0	0	0	0	0	0	0	0	0	0	0	0	0	0	0	0	0	0	0	0	0	0	0	21.1341	0	0
Zoo animals	Macaca mulatta	Guangdong province	ZM4.13	0	0	0	0	0	0	0	0	0	0	0	0	0	0	0	0	0	0	0	0	0	0	0	0	8.30924	0	0
Zoo animals	Macaca mulatta	Guangdong province	ZM5.13	0	0	0	0	0	0	0	0	0	0	0	0	0	0	0	0	0	0	0	0	0	0	0	0	68.0538	0	0
Zoo animals	Equus burchellii	Guangdong province	ZZE1.2	0	0	0	0	0	0	0	0	0	0	0	0	0	0	0	0	0	0	0	0	0	0	0	0	83.4244	0	0
Zoo animals	Equus burchellii	Guangdong province	ZZE1.8	0	0	0	254.353	0	0	1.12849	0	0	0	0	0	0	0	0	0	0	0	0	0	0	0	0	0	372.87	0	0
Rodents	Rhizomys pruinosus	Guangxi province	B15F0105	0	0	0	0	0	0	0	0	0	0	0	0	0	7.29202	0	0	0	0	0	0	0	0	0	0	115.07	0	0
Rodents	Rhizomys pruinosus	Guangxi province	B15F0108	0	0	0	0	0	0	0	0	0	0	0	0	0	0	0	0	0	0	0	0	0	0	0	0	57.685	0	0
Rodents	Rhizomys pruinosus	Guangxi province	B15F0112	0	0	0	0	0	0	0	0	0	0	0	0	0	0	0	0	0	0	0	0	0	0	0	0	85.9545	0	0
Rodents	Rhizomys pruinosus	Guangxi province	B15M0205	0	0	0	0	0	0	0	0	0	0	0	0	0	0	0	0	0	0	0	0	0	0	0	0	104.745	0	0
Rodents	Rhizomys pruinosus	Guangxi province	B15M0208	0	1.05138	0	0	0	0	0	0	0	0	0	0	0	0	0	0	0	0	0	0	0	0	0	0	173.778	0	0
Rodents	Rhizomys pruinosus	Guangxi province	B15M0212	0	0	0	0	0	0	0	0	0	0	0	0	0	0	0	0	0	0	0	0	0	0	0	0	349.938	0	0
Rodents	Rhizomys pruinosus	Guangxi province	B15M0405	0	0	0	0	0	0	0	0	0	0	0	0	0	0	0	0	0	0	0	0	0	0	0	0	127.119	0	0
Rodents	Rhizomys pruinosus	Guangxi province	B15M0408	0	0	0	0	0	0	0	0	0	0	0	0	0	0	0	0	0	0	0	0	0	0	0	0	301.407	0	0
Rodents	Rhizomys pruinosus	Guangxi province	B15M0412	0	0	0	0	0	0	0	0	0	0	0	0	0	0	0	0	0	0	0	0	0	0	0	0	118.51	0	0
Rodents	Rhizomys pruinosus	Guangxi province	B30F0405	0	0	0	0	0	0	0	0	10.8882	0	0	0	0	0	0	0	0	0	0	0	0	0	0	0	202.256	0	0
Rodents	Rhizomys pruinosus	Guangxi province	B30F0408	0	0	0	0	0	0	0	0	16.82	0	0	0	0	0	0	0	0	0	0	0	0	0	0	0	65.0262	0	0
Rodents	Rhizomys pruinosus	Guangxi province	B30F0412	0	0	0	0	0	0	0	0	114.128	0	0	0	0	0	0	0	0	0	0	0	0	0	0	0	87.5827	0	0
Rodents	Rhizomys pruinosus	Guangxi province	B30M0205	0	0	0	0	0	0	0	0	19.7219	0	0	0	0	0	0	0	0	0	0	0	0	0	0	0	123.471	0	0
Rodents	Rhizomys pruinosus	Guangxi province	B30M0208	0	0	0	0	0	0	0	0	42.3139	0	0	0	0	0	0	0	0	0	0	0	0	0	0	0	147.542	0	0
Rodents	Rhizomys pruinosus	Guangxi province	B30M0212	0	0	0	0	0	0	0	0	73.1194	0	0	0	0	0	0	0	0	0	0	0	0	0	0	0	99.0988	0	0
Rodents	Rhizomys pruinosus	Guangxi province	B30M0305	0	0	0	0	0	0	0	0	50.6943	0	0	0	0	0	0	0	0	0	0	0	0	0	0	0	104.298	0	0
Rodents	Rhizomys pruinosus	Guangxi province	B30M0308	0	0	0	0	0	0	0	0	66.2228	16.2987	0	0	0	0	0	0	0	0	0	0	0	0	0	0	352.127	0	0
Rodents	Rhizomys pruinosus	Guangxi province	B30M0312	0	0	0	0	0	0	0	0	368.45	18.9065	0	0	0	0	0	0	0	0	0	0	0	0	0	0	60.289	0	0
Rodents	Rhizomys pruinosus	Guangxi province	B45F0405	0	0	0	0	0	0	0	0	0	0	0	0	0	0	0	0	0	0	0	0	0	0	0	0	159.024	0	0
Rodents	Rhizomys pruinosus	Guangxi province	B45F0408	0	0	0	0	0	0	0	0	0	0	0	0	0	0	0	0	0	0	0	0	0	0	0	0	60.8856	0	0
Rodents	Rhizomys pruinosus	Guangxi province	B45F0412	0	0	0	0	0	0	0	0	0	0	0	0	0	0	0	0	0	0	0	0	0	0	0	0	74.981	0	0
Rodents	Rhizomys pruinosus	Guangxi province	B45M0105	0	1.3655	0	0	0	0	0	0	0	0	0	0	0	0	0	0	0	0	0	0	0	0	0	0	110.42	0	0
Rodents	Rhizomys pruinosus	Guangxi province	B45M0108	0	38.6075	0	0	0	0	0	0	0	0	0	1.49114	0	0	0	0	0	0	0	0	0	0	0	0	44.5072	0	0
Rodents	Rhizomys pruinosus	Guangxi province	B45M0112	0	2.83064	0	0	0	0	0	0	0	0	0	0	0	0	0	0	0	0	0	0	0	0	0	0	72.7448	0	0
Rodents	Rhizomys pruinosus	Guangxi province	B45M0205	0	0	0	0	0	0	0	0	0	0	0	0	0	0	0	0	0	0	0	0	0	0	0	0	134.64	0	0
Rodents	Rhizomys pruinosus	Guangxi province	B45M0208	0	0	0	0	0	0	0	0	0	0	0	0	0	0	0	0	0	0	0	0	0	0	19.4627	0	98.6784	0	0
Rodents	Rhizomys pruinosus	Guangxi province	B45M0212	0	0	0	0	0	0	0	0	0	0	0	0	0	0	0	0	0	0	0	0	0	0	0	0	119.124	0	0
Rodents	Rhizomys pruinosus	Guangxi province	B80F0305	0	0	0	0	0	0	0	0	0	0	0	0	0	0	0	0	0	0	0	0	0	0	0	0	370.005	0	0
Rodents	Rhizomys pruinosus	Guangxi province	B80F0308	0	0	0	0	0	0	0	0	0	0	0	0	1.34862	0	0	0	0	0	0	0	0	0	0	0	163.244	0	0
Rodents	Rhizomys pruinosus	Guangxi province	B80F0312	0	0	0	0	0	0	0	0	0	0	0	0	0	0	0	0	0	0	0	0	0	0	0	0	146.635	0	0
Rodents	Rhizomys pruinosus	Guangxi province	B80F0405	0	0	0	0	2.5203	0	0	0	0	0	0	0	0	5.4172	0	0	0	0	0	0	0	0	0	0	236.474	0	0
Rodents	Rhizomys pruinosus	Guangxi province	B80F0408	0	0	0	0	235.069	0	0	0	0	0	0	0	0	0	0	0	0	0	0	0	0	0	0	0	86.2347	0	0
Rodents	Rhizomys pruinosus	Guangxi province	B80F0412	0	0	0	0	366.769	0	0	0	0	0	0	0	1.70082	0	0	0	0	0	0	0	0	0	0	0	119.373	0	0
Rodents	Rhizomys pruinosus	Guangxi province	B80F0505	0	0	0	0	0	0	0	0	0	0	0	0	0	0	0	0	0	0	0	0	0	0	0	0	207.652	0	0
Rodents	Rhizomys pruinosus	Guangxi province	B80F0508	0	0	0	0	0	0	0	0	0	0	0	20.9391	1.04845	0	0	0	0	0	0	0	0	0	0	0	72.403	0	0
Rodents	Rhizomys pruinosus	Guangxi province	B80F0512	0	0	0	5.62363	0	0	0	0	0	0	0	0	0	0	0	0	0	0	0	0	0	0	0	0	143.999	0	0
Rodents	Niviventer confucianus	Sichuan province	C1-1.2	0	0	0	0	0	0	0	0	0	0	0	0	0	106.115	0	0	0	0	20.2798	0	0	10.0809	0	1.06115	265.465	0	0
Rodents	Apodemus draco	Sichuan province	C1-10.18	0	0	0	0	0	0	0	0	0	0	0	0	0	0	0	0	0	0	0	0	0	0	0	0	253.779	0	0
Rodents	Apodemus draco	Sichuan province	C1-10.2	0	0	0	0	1.79381	0	0	0	0	0	0	0	0	0	0	0	0	0	0	0	0	0	0	0	246.338	0	0
Rodents	Apodemus draco	Sichuan province	C1-11.18	0	0	0	0	0	0	0	0	0	0	0	0	0	4.37178	0	0	0	0	0	0	0	0	0	1.64734	126.465	0	0
Rodents	Apodemus draco	Sichuan province	C1-11.2	0	0	0	0	0	0	0	0	0	0	0	0	0	0	0	0	0	0	0	0	0	0	0	0	355.56	0	0
Rodents	Apodemus draco	Sichuan province	C1-12.18	0	0	0	0	0	0	0	0	0	0	0	0	0	0	0	0	0	0	0	0	0	0	0	1.42112	545.65	0	0
Rodents	Apodemus draco	Sichuan province	C1-12.2	0	0	0	0	0	0	0	0	0	0	0	0	0	1.95442	0	0	0	0	0	0	0	14.8306	0	0	296.996	0	0
Rodents	Niviventer confucianus	Sichuan province	C1-2.18	0	0	0	0	0	0	0	0	0	0	0	0	0	0	0	0	0	0	0	0	0	0	0	0	167.144	0	0
Rodents	Niviventer confucianus	Sichuan province	C1-2.2	0	0	0	0	0	0	0	0	0	0	0	0	0	5.40068	0	0	0	0	0	0	0	0	0	0	0	0	0
Rodents	Leopoldamys edwardsi	Sichuan province	C1-3.18	0	0	0	0	0	0	0	0	0	0	0	0	0	0	0	0	0	0	0	0	0	0	0	0	37.8315	0	0
Rodents	Leopoldamys edwardsi	Sichuan province	C1-3.2	0	0	0	0	0	0	0	0	0	0	0	0	0	0	0	0	0	0	0	0	0	0	0	0	302.574	0	0
Rodents	Sciurotamias davidianus	Sichuan province	C1-7.2	0	0	0	17.7847	0	0	0	0	0	0	0	0	0	4.8242	0	0	0	0	0	0	0	0	0	0	77.5112	0	0
Rodents	Eothenomys eva	Sichuan province	C1-8.18	0	0	0	0	0	0	0	0	0	0	0	0	0	0	0	0	0	0	0	0	0	0	0	1.81948	1.01371	0	0
Rodents	Eothenomys eva	Sichuan province	C1-8.2	0	0	0	5.76132	0	0	0	0	0	0	0	0	0	0	0	0	0	0	0	0	0	0	5.00804	0	7.8142	0	0
Rodents	Apodemus draco	Sichuan province	C1-9.18	0	0	0	0	2.26795	0	0	0	0	0	0	0	0	0	0	0	0	0	0	0	0	0	0	0	345.671	0	0
Rodents	Apodemus draco	Sichuan province	C1-9.2	0	0	0	0	0	0	0	0	0	0	0	0	0	0	0	0	0	0	0	0	0	0	0	0	121.699	0	0
Rodents	Niviventer confucianus	Sichuan province	C3-13.18	0	0	0	0	0	0	0	0	0	0	0	0	0	0	1.4485	0	0	0	0	0	0	0	0	0	63.0701	0	0
Rodents	Niviventer confucianus	Sichuan province	C3-13.2	0	0	0	0	0	0	0	0	0	0	0	0	0	0	85.9644	0	0	0	0	0	0	0	0	9.70148	129.958	0	0
Rodents	Niviventer confucianus	Sichuan province	C3-13.4	0	0	0	0	0	0	0	0	0	0	0	0	0	0	6.48249	0	0	0	0	0	0	0	0	0	30.8999	0	0
Rodents	Apodemus draco	Sichuan province	C3-14.18	0	0	0	104.578	1.16521	0	0	0	0	0	0	0	0	17.3487	0	0	0	0	0	0	0	0	0	3.65746	498.969	0	0
Rodents	Apodemus draco	Sichuan province	C3-14.2	0	0	0	17.1818	5.07645	0	0	0	0	0	0	0	0	0	0	0	0	0	0	0	0	0	0	192.15	518.033	0	0
Rodents	Apodemus draco	Sichuan province	C3-14.4	0	0	0	0	5.54956	0	0	0	0	0	0	0	0	0	0	0	0	0	0	17.1001	0	0	0	2.89427	406.791	0	0
Rodents	Eothenomys eva	Sichuan province	C3-15.18	0	0	0	0	0	0	0	0	0	3.65823	0	0	173.893	0	0	0	0	0	0	0	0	0	0	0	26.9437	0	0
Rodents	Eothenomys eva	Sichuan province	C3-15.2	0	0	0	4.18142	0	0	0	0	0	0	0	0	0	0	0	0	0	0	0	0	0	0	0	0	58.2057	0	0
Rodents	Eothenomys eva	Sichuan province	C3-15.4	1.92041	0	0	6.79047	0	0	0	0	0	0	0	0	1.74469	0	0	0	0	0	0	74.758	0	0	0	0	13.9826	0	0
Rodents	Niviventer confucianus	Sichuan province	C3-18.2	0	0	0	2.80476	0	0	0	0	0	0	0	0	0	60.8991	0	0	0	0	0	0	0	0	0	0	34.9103	0	0
Rodents	Niviventer confucianus	Sichuan province	C3-18.4	0	0	0	2.54243	0	0	0	0	0	0	0	0	0	0	0	0	0	0	0	0	0	0	0	0	124.33	0	0
Rodents	Eospalax rufescens & Apodemus peninsulae	Sichuan province	C3-19.18	0	0	0	0	0	0	0	0	0	0	0	0	0	5.98208	0	0	0	0	0	0	0	0	0	0	497.523	0	0
Rodents	Eospalax rufescens	Sichuan province	C3-19.2	0	0	0	1.07034	1.17873	0	0	0	0	0	0	0	0	84.5703	0	0	0	0	0	0	0	0	0	0	237.642	0	0
Rodents	Eospalax rufescens	Sichuan province	C3-19.4	0	0	0	0	0	0	0	0	1.74244	0	0	0	0	10.4546	0	0	0	0	0	0	0	0	0	0	221.896	0	0
Rodents	Apodemus peninsulae	Sichuan province	C3-20.18	0	22.7159	0	0	3.16532	0	0	0	0	1.53611	0	0	6.14445	0	0	2.32744	0	0	0	0	0	14.4767	0	2.79293	813.488	0	0
Rodents	Apodemus peninsulae	Sichuan province	C3-20.2	0	0	0	0	3.0013	0	0	0	0	0	0	0	0	0	0	0	0	0	0	0	0	0	0	1.04077	438.626	0	0
Rodents	Apodemus peninsulae	Sichuan province	C3-20.4	0	0	0	0	5.21623	0	0	0	0	0	0	0	0	0	0	0	0	0	0	261.672	0	0	0	0	933.133	0	0
Rodents	Eozapus setchuanus	Sichuan province	C3-21.18	0	0	0	0	0	0	0	0	0	0	0	0	0	27.3762	0	0	0	0	0	0	0	0	0	0	331.028	0	0
Rodents	Eozapus setchuanus	Sichuan province	C3-21.2	0	0	0	0	0	0	0	0	0	0	0	0	0	76.5771	0	0	0	0	0	0	0	0	0	0	382.977	0	0
Rodents	Eozapus setchuanus	Sichuan province	C3-21.4	0	0	0	0	0	0	0	0	0	0	0	0	0	6.67016	0	0	0	0	0	150.296	0	0	0	0	274.187	0	0
Rodents	Eothenomys eva	Sichuan province	C3-22.18	0	0	0	1.64911	0	0	0	0	0	0	0	0	0	3.08481	0	0	0	0	0	0	0	0	6.07261	1.14468	40.9755	0	0
Rodents	Eothenomys eva	Sichuan province	C3-22.2	0	0	0	6.07411	0	0	0	0	0	0	0	0	0	10.4705	0	0	0	0	0	0	0	0	0	0	100.448	0	0
Rodents	Eothenomys eva	Sichuan province	C3-22.4	0	0	0	2.87738	0	0	0	0	0	0	0	0	0	0	0	0	0	0	0	1.09026	0	0	0	0	57.7611	0	0
Rodents	Niviventer confucianus	Sichuan province	C3-25.18	0	0	0	0	0	0	0	0	0	0	0	0	0	0	0	0	0	0	0	0	0	0	0	0	34.6033	0	0
Rodents	Niviventer confucianus	Sichuan province	C3-25.2	0	0	0	14.3061	0	0	0	0	0	0	0	0	0	0	0	0	0	0	0	0	0	0	0	0	44.8951	0	0
Rodents	Niviventer confucianus	Sichuan province	C3-25.4	0	0	0	148.357	0	0	0	0	0	0	0	0	0	0	0	0	0	0	0	19.3671	0	0	0	0	91.3732	0	0
Rodents	Tamiops maritimus, Sciurotamias davidianus	Sichuan province	C3-26.18	0	0	0	1.32321	0	0	0	0	0	0	0	0	0	0	0	0	0	0	0	0	0	0	0	0	31.034	0	0
Rodents	Tamiops maritimus, Sciurotamias davidianus	Sichuan province	C3-26.2	0	0	0	0	0	0	0	0	0	0	0	0	0	2.34887	0	0	0	0	0	0	0	0	0	0	17.2106	0	0
Rodents	Tamiops maritimus, Sciurotamias davidianus	Sichuan province	C3-26.4	0	0	0	0	0	0	0	0	0	0	0	0	0	0	0	0	0	0	0	0	0	0	0	0	28.2772	0	0
Rodents	Apodemus draco	Sichuan province	C3-27.18	0	0	0	1317.3	0	0	0	0	0	0	0	0	0	0	0	0	0	0	0	0	0	0	0	0	92.3404	0	0
Rodents	Apodemus draco	Sichuan province	C3-27.2	0	0	0	1.88746	1.49962	0	0	0	0	0	0	0	0	0	0	0	0	0	0	0	0	0	0	0	522.205	0	0
Rodents	Apodemus draco	Sichuan province	C3-27.4	0	0	0	71.0319	5.30041	0	0	0	0	0	0	0	0	0	0	0	0	0	0	90.1705	0	0	0	0	564.827	0	0
Rodents	Eothenomys eva	Sichuan province	C3-28.18	0	0	0	0	0	0	0	0	0	0	0	0	0	0	0	0	0	0	0	0	0	0	0	0	134.111	0	0
Rodents	Eothenomys eva	Sichuan province	C3-28.2	0	0	0	0	0	0	0	0	0	0	0	0	0	0	0	0	0	0	0	0	0	0	0	0	25.5599	0	0
Rodents	Eothenomys eva	Sichuan province	C3-28.4	5.32795	0	0	1.50406	0	0	0	0	0	0	0	0	0	0	0	0	0	0	0	277.691	0	0	0	0	16.0731	0	0
Rodents	Rattus tanezumi	Guangdong province	C3-33.2	0	0	0	0	16.1907	0	0	0	0	0	0	0	0	0	0	0	0	1.55084	0	24.8754	0	0	0	0	135.109	0	0
Rodents	Rattus tanezumi	Guangdong province	C3-33.4	0	0	0	0	26.3556	0	0	0	0	0	0	0	0	0	0	0	0	0	0	34.1531	0	0	0	0	22.7688	0	0
Rodents	Niviventer huang	Guangdong province	C3-35.18	0	0	0	0	0	0	0	0	0	0	0	0	0	0	0	0	0	0	0	0	0	0	0	0	4.10104	0	0
Rodents	Niviventer huang	Guangdong province	C3-35.2	0	0	0	1.16871	0	0	0	0	0	0	0	0	0	0	0	0	0	0	0	0	0	0	0	0	3.45302	0	0
Rodents	Niviventer huang	Guangdong province	C3-35.4	0	0	0	0	122.801	0	4.88885	0	0	0	0	0	0	0	0	0	0	0	0	0	0	0	0	0	157.521	0	0
Rodents	Niviventer huang	Guangdong province	C3-36.2	0	0	0	30.1484	0	0	0	0	0	0	0	0	0	0	0	0	0	0	0	0	0	0	0	0	120.005	0	0
Rodents	Niviventer huang	Guangdong province	C3-36.4	0	0	0	0	1.64409	0	6.27742	0	0	0	0	0	0	0	0	0	0	0	0	3.88602	0	0	0	0	452.199	0	0
Rodents	Niviventer confucianus	Sichuan province	C3-37.4	0	0	0	5.57592	0	0	0	0	0	0	0	0	0	0	0	0	0	0	0	0	0	0	0	0	172.584	0	0
Rodents	Apodemus draco	Sichuan province	C3-38.4	0	0	0	0	4.75291	0	0	0	0	0	0	0	0	0	0	0	0	0	0	171.857	0	0	0	0	437.268	0	0
Rodents	Eothenomys eva	Sichuan province	C3-41.4	0	0	0	0	0	0	0	0	0	0	0	0	0	0	0	0	0	0	0	0	0	0	0	0	66.0918	0	0
Rodents	Sciurotamias davidianus	Sichuan province	C3-42.4	0	0	0	0	0	0	0	0	0	0	0	0	0	1.921	0	0	0	0	0	0	0	0	0	0	40.1702	0	0
Rodents	Niviventer confucianus	Sichuan province	C4-18.18	0	0	0	0	0	0	0	0	0	0	0	0	848.427	4.75925	0	0	0	0	0	0	0	0	0	0	9.36498	0	0
Rodents	Rattus tanezumi	Guangdong province	C4-33.18	0	0	0	54.0631	5.307	0	0	0	0	525.455	0	0	0	0	0	0	0	0	0	0	0	0	11.3278	0	4.1587	0	0
Rodents	Rattus pyctoris	Guangdong province	C4-34.18	0	0	0	0	0	0	0	0	0	10.6185	0	0	0	0	0	0	0	0	0	0	0	0	0	0	0	0	0
Rodents	Rattus pyctoris	Guangdong province	C4-34.4	0	0	0	0	0	0	0	0	0	0	0	0	0	0	0	0	0	0	0	122.408	0	0	0	0	0	0	0
Rodents	Niviventer huang	Guangdong province	C4-36.18	0	0	0	5.93101	0	0	0	0	0	9.33145	0	0	0	0	0	0	0	0	0	0	0	0	0	0	0	0	0
Rodents	Niviventer sp.	Guangdong province	C5-49.18	0	0	0	0	0	0	0	0	0	139.582	0	0	0	0	0	0	0	0	0	0	0	0	0	0	16.7284	0	0
Rodents	Niviventer sp.	Guangdong province	C5-50.18	0	0	0	0	0	0	0	0	0	20.7643	0	0	0	0	0	0	0	0	0	0	0	0	0	4.98343	23.9482	0	0
Rodents	Apodemus agrarius	Guangdong province	C5-51.18	0	0	0	0	4.98815	0	0	0	0	0	0	0	0	0	0	0	0	0	0	0	0	0	0	0	117.342	0	0
Rodents	Dremomys pernyi	Sichuan province	C7-54.18	0	0	7.42321	0	0	0	0	0	0	0	0	0	0	0	0	0	0	0	0	0	0	0	0	0	56.6459	0	0
Rodents	Dremomys pernyi	Sichuan province	C7-54.2	0	0	0	1.00236	0	0	0	0	0	0	0	0	0	32.8384	0	0	0	0	0	0	0	0	0	0	99.6073	0	0
Rodents	Dremomys pernyi	Sichuan province	C7-54.4	0	0	0	0	0	0	0	0	0	0	0	0	0	0	0	0	0	0	0	0	0	0	0	0	55.7044	0	0
Rodents	Niviventer huang	Guangxi province	L137.18	0	0	0	0	0	0	0	0	0	0	0	0	0	0	0	0	0	0	0	0	0	0	0	0	44.7879	0	0
Rodents	Niviventer lotipes	Guangxi province	L138.18	0	0	0	36.3226	0	0	0	0	0	0	0	0	0	0	0	0	0	0	0	0	0	0	0	1.71159	100.143	0	0
Rodents	Niviventer lotipes	Guizhou province	L195.18	0	0	0	0	0	0	0	0	0	0	0	0	0	0	0	0	0	0	0	0	0	0	0	0	3.06773	0	0
Rodents	Niviventer sp.	Guangdong province	LC90.18	0	0	0	0	0	0	0	0	0	0	0	0	13.4479	0	0	0	0	0	0	0	0	0	24.7253	2.83114	37.7485	0	0
Rodents	Rhizomys pruinosus	Guangxi province	GX19-89	0	0	0	0	20.2148	0	0	0	623.836	0	0	0	131.68	5.07007	0	0	0	0	0	0	0	0	0	0	15820.9	0	0
Rodents	Rhizomys pruinosus	Hainan province	DZ1	0	0	0	2060.02	0	0	0	0	0	0	0	0	0	6807.57	0	0	0	0	0	0	0	0	0	0	122.604	0	0
Insectivores	Uropsilus sp.	Sichuan province	C1-4.18	0	0	0	0	0	0	0	0	0	0	0	0	0	0	0	0	0	0	0	0	13.4293	34.6298	0	15425.1	186.954	0	0
Insectivores	Uropsilus sp.	Sichuan province	C1-4.2	0	0	0	0	0	0	0	0	0	0	0	0	0	0	0	0	0	0	0	0	0	0	0	0	56.7128	0	0
Insectivores	Neotetracus sinensis	Sichuan province	C1-6.2	0	0	0	0	0	0	0	0	0	0	0	0	0	0	0	0	0	0	0	0	0	0	0	0	25.3304	0	0
Insectivores	Uropsilus sp.& Soricidea	Sichuan province	C3-16.2	0	0	0	0	0	0	0	0	0	0	1.85937	0	0	0	0	0	0	0	0	0	1.02423	0	0	0	66.3069	0	0
Insectivores	Uropsilus sp.& Soricidea	Sichuan province	C3-16.4	0	0	0	11.3316	0	0	0	0	0	0	0	0	0	0	0	0	0	0	0	0	0	0	4.0263	0	125.197	0	0
Insectivores	Sorex bedfordiae, Blarinella griselda, Anourosorex squamipes, Uropsilus soricipes	Sichuan province	C3-29.2	0	0	0	0	0	0	0	0	0	0	3.16844	0	0	0	6.40122	0	0	0	0	0	0	0	0	0	194.401	0	0
Insectivores	Sorex bedfordiae, Blarinella griselda, Anourosorex squamipes, Uropsilus soricipes	Sichuan province	C3-29.4	0	0	0	15.3924	0	0	0	0	0	0	1.89868	0	0	0	0	0	0	0	0	0	0	0	0	0	169.026	0	0
Insectivores	Uropsilus sp.	Sichuan province	C3-39.4	0	0	0	0	0	0	0	0	0	0	0	0	0	0	0	0	0	0	0	0	0	0	0	0	111.084	0	0
Insectivores	Neotetracus sinensis	Sichuan province	C3-40.4	0	0	0	0	0	0	0	0	0	0	0	0	0	0	0	0	0	0	0	0	0	0	0	0	18.1414	0	0
Insectivores	Uropsilus soricipes	Sichuan province	C3-43.4	0	0	0	28.8852	0	0	0	0	0	0	0	0	0	0	0	0	0	0	0	0	0	0	0	0	422.971	0	0
Insectivores	Uropsilus sp.& Soricidea sp.	Sichuan province	C4-16.18	0	0	0	0	0	0	0	0	0	0	0	0	6.44609	0	0	0	0	0	0	0	4.59582	33.0362	239.938	0	62.3122	0	1.28325
Insectivores	Sorex bedfordiae, Blarinella griselda, Anourosorex squamipes,Uropsilus soricipes	Sichuan province	C4-29.18	0	0	0	0	0	0	1.54149	0	0	0	6.65791	0	0	0	0	0	0	0	0	0	0	5.60839	334.47	0	196.326	1.54149	0
Insectivores	Crocidura attenuata	Guangdong province	C5-52.18	0	0	0	36.7858	0	0	0	0	0	0	0	0	0	0	0	0	0	0	0	0	0	0	0	0	67.2413	0	0
Insectivores	Chodsigoa hypsibia	Sichuan province	C7-49.18	0	0	0	6.0963	0	0	0	0	0	0	0	0	0	0	1.78122	3.23631	0	0	0	0	0	0	0	9983.02	1.37982	102.458	0
Insectivores	Chodsigoa hypsibia	Sichuan province	C7-49.2	0	0	0	15.1936	0	0	0	0	0	0	0	0	0	0	447.383	0	0	0	0	0	0	0	0	0	123.759	0	0
Insectivores	Chodsigoa hypsibia	Sichuan province	C7-49.4	0	0	0	53.1354	0	0	0	0	0	0	0	0	0	0	0	0	0	0	0	91.1429	0	0	0	0	101.41	0	0
Insectivores	Sorex cylindricauda	Sichuan province	C7-55	69.734	0	0	0	0	0	0	0	0	0	0	0	0	0	0	0	0	0	0	0	0	0	0	0	46.1066	0	1.14813
Insectivores	Chodsigoa hoffmanni	Chongqing	JES1.18	7.96906	0	0	0	0	0	0	0	0	0	0	0	0	0	0	0	0	0	0	0	0	0	3.04793	0	45.8459	2.14308	0
Insectivores	Blarinella griselda	Chongqing	JES10.18	0	0	0	0	0	0	0	0	0	0	5.2819	0	0	0	0	0	0	0	0	0	0	0	0	0	186.979	0	0
Insectivores	Anourosorex squamipes	Chongqing	JES6.18	0	0	0	1.10769	0	0	0	0	0	0	0	0	0	0	0	0	0	0	0	0	0	0	21.1727	0	92.6186	0	0
Insectivores	Uropsilus gracilis	Chongqing	JES9.18	0	0	0	0	0	0	0	0	0	0	0	0	0	0	0	0	0	0	0	0	0	0	0	0	133.41	0	0
Pikas	Ochotona cansus	Sichuan province	C3-17.18	0	0	0	18.0252	0	0	0	5495.61	0	0	0	0	72025.6	0	0	0	0	0	0	0	0	0	0	1.78027	0	0	0
Pikas	Ochotona cansus	Sichuan province	C3-17.2	0	0	0	0	0	0	0	3654.57	0	0	0	0	0	0	0	0	0	0	0	0	0	0	0	0	21.3672	0	0
Pikas	Ochotona cansus	Sichuan province	C3-17.4	0	0	0	0	0	0	0	6510.56	0	0	0	0	1.04924	0	0	0	0	0	0	1.04924	0	0	0	0	0	0	0
Pikas	Ochotona cansus	Sichuan province	C3-23.18	0	0	0	7.77387	0	0	0	0	0	0	0	0	1715.43	0	0	0	0	0	0	0	0	0	1.09107	0	12.2745	0	0
Pikas	Ochotona cansus	Sichuan province	C3-23.2	0	0	0	0	0	0	0	0	0	0	0	0	0	0	0	0	0	0	0	0	0	0	0	0	15.2273	575.789	0
Pikas	Ochotona cansus	Sichuan province	C3-23.4	0	0	0	0	0	0	0	0	0	0	0	0	0	0	0	0	0	0	0	541.994	0	0	0	0	0	0	0
Pikas	Ochotona sp.	Sichuan province	C3-30.18	0	0	0	20.0495	0	0	0	9649.08	0	0	0	0	0	0	0	0	0	0	0	0	0	0	0	0	145.322	0	0
Pikas	Ochotona sp.	Sichuan province	C3-30.2	0	0	0	0	0	0	0	15169	0	0	0	0	0	0	0	0	0	0	0	0	0	0	0	0	1127.09	0	0
Pikas	Ochotona sp.	Sichuan province	C3-30.4	0	0	0	0	0	0	0	1419.61	0	0	0	0	0	0	0	0	0	0	0	0	0	0	0	0	423.034	0	0
Pikas	Ochotona sp.	Sichuan province	C3-31.4	0	0	0	29.1892	0	0	0	0	0	0	0	0	0	0	0	0	0	0	0	110.433	0	0	0	0	23.8379	0	0
Pikas	Ochotona curzoniae	Sichuan province	C3-32.18	0	0	0	0	0	0	0	18345.9	0	0	0	0	2211.5	0	0	0	0	0	0	0	0	0	0	0	171.564	0	0
Pikas	Ochotona curzoniae	Sichuan province	C3-32.2	0	0	0	0	0	0	0	21632.6	0	0	0	0	5.03063	0	0	0	162014	0	0	0	0	0	0	9.11801	6330.1	0	0
Pikas	Ochotona sp.	Sichuan province	C4-31.18	0	0	0	53.3457	0	0	0	0	0	0	0	0	174.855	0	0	0	0	0	0	0	0	0	0	0	0	0	0
Pikas	Ochotona cansus	Sichuan province	C6-241.18	0	0	0	18.7239	0	0	0	77468.6	0	0	0	0	3566.91	0	0	0	0	0	0	0	0	0	0	0	0	0	0
Pikas	Ochotona cansus	Sichuan province	C6-244.18	0	0	0	26.1361	0	0	0	0	0	0	0	0	6.64045	0	0	0	0	0	0	0	0	0	0	0	52.6979	0	0
Pikas	Ochotona cansus	Sichuan province	C6-245.18	0	0	0	0	0	0	0	60918.5	0	0	0	0	0	0	0	0	0	0	0	0	0	0	0	0	0	0	0
Pikas	Ochotona cansus	Sichuan province	C6-247.18	0	0	0	0	0	0	0	70565.4	0	0	0	0	438.026	0	0	0	0	0	0	0	0	0	0	0	62.9972	0	0
