# Supplementary material for: Virus diversity, wildlife-domestic animal circulation and potential zoonotic viruses of small mammals, pangolins and zoo animals
Source: Nat Commun. 2023 Apr 29;14:2488. doi: 10.1038/s41467-023-38202-4 (PMC10148632; doi:10.1038/s41467-023-38202-4)
Supplement: Supplementary file 6 — Supplementary Data 3 [file 41467_2023_38202_MOESM6_ESM.xlsx]

## Sheet: Sheet1
Viral family	Virus ID	Host common name	Host scientific name	Accession ID	Gene region	Unreported*
Fig. 2a-Coronaviridae	Bamboo rat CoV GX/GX18-49/2018	Bamboo rat	Rhizomys pruinosus	OQ316388	near-complete genome	No
Fig. 2a-Coronaviridae	Bamboo rat CoV GX/GX19-89/2019	Bamboo rat	Rhizomys pruinosus	OQ297694	near-complete genome	No
Fig. 2a-Coronaviridae	Rodent CoV SC/C3-15.18/2021	Rodent	Eothenomys eva	OQ297716	near-complete genome	Yes
Fig. 2a-Coronaviridae	Bat CoV GD/L35.18/2020	Bat	Hipposideros cf. larvatus	OQ297719	near-complete genome	No
Fig. 2a-Coronaviridae	Bat CoV GD/L109.18/2022	Bat	Hipposideros pomona	OQ297728	near-complete genome	No
Fig. 2a-Coronaviridae	Bat CoV GD/L49.18/2021	Bat	Hipposideros pomona	OQ297722	near-complete genome	No
Fig. 2a-Coronaviridae	Bat CoV GD/L73.18/2021	Bat	Hipposideros pomona	OQ297723	near-complete genome	No
Fig. 2a-Coronaviridae	Bat CoV GD/L88.18/2022	Bat	Hipposideros pomona	OQ297726	near-complete genome	No
Fig. 2a-Coronaviridae	Bat CoV GZ/L165.18/2022	Bat	Ia io	OQ297692	near-complete genome	No
Fig. 2a-Coronaviridae	Bat CoV GD/L118.18/2022	Bat	Miniopterus pusillus	OQ297710	near-complete genome	Yes
Fig. 2a-Coronaviridae	Bat CoV GD/L175.18/2022	Bat	Miniopterus schreibersii	OQ297715	near-complete genome	Yes
Fig. 2a-Coronaviridae	Bat CoV GZ/L172.18/2022	Bat	Myotis chinensis	OQ297729	near-complete genome	Yes
Fig. 2a-Coronaviridae	Bat CoV GD/L155.18/2022	Bat	Myotis davidii	OQ297713	near-complete genome	Yes
Fig. 2a-Coronaviridae	Bat CoV GD/L10.18/2020	Bat	Myotis ricketti	OQ297717	near-complete genome	Yes
Fig. 2a-Coronaviridae	Bat CoV GD/L173.18/2022	Bat	Myotis ricketti	OQ297714	near-complete genome	Yes
Fig. 2a-Coronaviridae	Bat CoV GD/L149.18/2022	Bat	Myotis siligorensis	OQ297711	near-complete genome	Yes
Fig. 2a-Coronaviridae	Rodent CoV SC/C4-18.18/2021	Rodent	Niviventer confucianus	OQ297695	near-complete genome	No
Fig. 2a-Coronaviridae	Pika CoV SC/C3-17.18/2021	Pika	Ochotona cansus	OQ297696	near-complete genome	Yes
Fig. 2a-Coronaviridae	Pika CoV SC/C3-23.18/2021	Pika	Ochotona cansus	OQ297697	near-complete genome	Yes
Fig. 2a-Coronaviridae	Pika CoV SC/C6-241.18/2021	Pika	Ochotona cansus	OQ297730	near-complete genome	Yes
Fig. 2a-Coronaviridae	Pika CoV SC/C6-247.18/2021	Pika	Ochotona cansus	OQ297731	near-complete genome	Yes
Fig. 2a-Coronaviridae	Pika CoV SC/C3-32.18/2021	Pika	Ochotona curzoniae	OQ297698	near-complete genome	Yes
Fig. 2a-Coronaviridae	Pika CoV SC/C4-31.18/2021	Pika	Ochotona sp.	OQ297699	near-complete genome	Yes
Fig. 2a-Coronaviridae	Pangolin CoV GD/M5-9/2019	Pangolin	Manis javanica	OQ297700	near-complete genome	Yes
Fig. 2a-Coronaviridae	Pangolin CoV GD/P44-9/2019	Pangolin	Manis javanica	OQ297707	near-complete genome	No
Fig. 2a-Coronaviridae	Pangolin CoV GD/P79-9/2019	Pangolin	Manis javanica	OQ297708	near-complete genome	No
Fig. 2a-Coronaviridae	Pangolin CoV GX/HKU4-GX/2020	Pangolin	Manis javanica	OQ297693	near-complete genome	No
Fig. 2a-Coronaviridae	Bat CoV GD/L102.18/2022	Bat	Rhinolophus affinis	OQ297706	near-complete genome	No
Fig. 2a-Coronaviridae	Bat CoV GD/L105.18a/2022	Bat	Rhinolophus affinis	OQ297727	near-complete genome	No
Fig. 2a-Coronaviridae	Bat CoV GD/L105.18b/2022	Bat	Rhinolophus affinis	OQ297732	near-complete genome	Yes
Fig. 2a-Coronaviridae	Bat CoV GD/L154.18/2022	Bat	Rhinolophus pusillus	OQ297712	near-complete genome	Yes
Fig. 2a-Coronaviridae	Bat CoV GD/L31.18/2021	Bat	Rhinolophus pusillus	OQ297718	near-complete genome	No
Fig. 2a-Coronaviridae	Bat CoV GD/L43.18/2021	Bat	Rhinolophus pusillus	OQ297720	near-complete genome	Yes
Fig. 2a-Coronaviridae	Bat CoV GD/L46.18/2021	Bat	Rhinolophus pusillus	OQ297721	near-complete genome	Yes
Fig. 2a-Coronaviridae	Bat CoV GD/L81.18/2021	Bat	Rhinolophus pusillus	OQ297724	near-complete genome	No
Fig. 2a-Coronaviridae	Bat CoV GD/L87.18/2021	Bat	Rhinolophus pusillus	OQ297725	near-complete genome	No
Fig. 2a-Coronaviridae	Bat CoV CQ/L80.18/2021	Bat	Rhinolophus rex	OQ297705	near-complete genome	No
Fig. 2a-Coronaviridae	Bat CoV GD/L17.18/2020	Bat	Rhinolophus sinicus	OQ297702	near-complete genome	No
Fig. 2a-Coronaviridae	Bat CoV GD/L18.18/2020	Bat	Rhinolophus sinicus	OQ297703	near-complete genome	No
Fig. 2a-Coronaviridae	Bat CoV GD/L19.18/2020	Bat	Rhinolophus sinicus	OQ297701	near-complete genome	No
Fig. 2a-Coronaviridae	Bat CoV SC/L75.18/2021	Bat	Rhinolophus sp.	OQ297704	near-complete genome	No
Fig. 2a-Coronaviridae	Bat CoV GD/L113.18/2022	Bat	Rousettus leschenaultii	OQ297709	near-complete genome	Yes
Fig. 3a&3b-Flaviviridae	Pangolin PeV GX/PPeV-GX/2020	pangolin	Manis javanica	OP860372	near-complete genome	No
Fig. 3a&3b-Flaviviridae	Pangolin PeV GD/P70-9/2019	pangolin	Manis javanica	OP860373	near-complete genome	No
Fig. 3a&3b-Flaviviridae	Pangolin PeV GD/P70-2a/2019	pangolin	Manis javanica	OP860374	near-complete genome	No
Fig. 3a&3b-Flaviviridae	Pangolin PeV GD/P70-2b/2019	pangolin	Manis javanica	OP860375	near-complete genome	No
Fig. 3a&3b-Flaviviridae	Pangolin PeV GD/P63-9/2019	pangolin	Manis javanica	OP860376	near-complete genome	No
Fig. 3a&3b-Flaviviridae	Pangolin PeV GD/P56-12/2019	pangolin	Manis javanica	OP860377	near-complete genome	No
Fig. 3a&3b-Flaviviridae	Pangolin PeV GD/P56-7/2019	pangolin	Manis javanica	OP860378	near-complete genome	No
Fig. 3a&3b-Flaviviridae	Pangolin PeV GD/P56-4/2019	pangolin	Manis javanica	OP860379	near-complete genome	No
Fig. 3a&3b-Flaviviridae	Pangolin PeV GD/P56-3/2019	pangolin	Manis javanica	OP860380	near-complete genome	No
Fig. 3a&3b-Flaviviridae	Pangolin PeV GD/P56-2/2019	pangolin	Manis javanica	OP860381	near-complete genome	No
Fig. 3a&3b-Flaviviridae	Pangolin PeV GD/P44-9/2019	pangolin	Manis javanica	OP860382	near-complete genome	No
Fig. 3a&3b-Flaviviridae	Pangolin PeV GD/P44-7/2019	pangolin	Manis javanica	OP860383	near-complete genome	No
Fig. 3a&3b-Flaviviridae	Pangolin PeV GD/P44-2/2019	pangolin	Manis javanica	OP860384	near-complete genome	No
Fig. 3a&3b-Flaviviridae	Pangolin PeV GD/P42-9/2019	pangolin	Manis javanica	OP860385	near-complete genome	No
Fig. 3a&3b-Flaviviridae	Pangolin PeV GD/P42-4/2019	pangolin	Manis javanica	OP860386	near-complete genome	No
Fig. 3a&3b-Flaviviridae	Pangolin PeV GD/P42-3/2019	pangolin	Manis javanica	OP860387	near-complete genome	No
Fig. 3a&3b-Flaviviridae	Pangolin PeV GD/P42-2/2019	pangolin	Manis javanica	OP860388	near-complete genome	No
Fig. 3a&3b-Flaviviridae	Pangolin PeV GD/P36-9/2019	pangolin	Manis javanica	OP860389	near-complete genome	No
Fig. 3a&3b-Flaviviridae	Pangolin PeV GD/P36-6b/2019	Pangolin	Manis javanica	OP860390	partial genome	No
Fig. 3a&3b-Flaviviridae	Pangolin PeV GD/P36-6a/2019	pangolin	Manis javanica	OP860391	near-complete genome	No
Fig. 3a&3b-Flaviviridae	Pangolin PeV GD/P36-3/2019	pangolin	Manis javanica	OP860392	near-complete genome	No
Fig. 3a&3b-Flaviviridae	Pangolin PeV GD/P36-2/2019	pangolin	Manis javanica	OP860393	near-complete genome	No
Fig. 3a&3b-Flaviviridae	Pangolin PeV GD/P25-7/2019	pangolin	Manis javanica	OP860394	near-complete genome	Yes
Fig. 3a&3b-Flaviviridae	Pangolin PeV GD/P22-2/2019	pangolin	Manis javanica	OP860395	near-complete genome	No
Fig. 3a&3b-Flaviviridae	Pangolin PeV GD/P21-2/2019	pangolin	Manis javanica	OQ476762	near-complete genome	Yes
Fig. 3a&3b-Flaviviridae	Pangolin PeV GD/M5f-9/2019	pangolin	Manis javanica	OP860396	near-complete genome	No
Fig. 3a&3b-Flaviviridae	Pangolin PeV GD/M5f-7/2019	pangolin	Manis javanica	OP860397	near-complete genome	No
Fig. 3a&3b-Flaviviridae	Pangolin PeV GD/M5f-6/2019	pangolin	Manis javanica	OP860398	near-complete genome	No
Fig. 3a&3b-Flaviviridae	Pangolin PeV GD/M5f-4/2019	pangolin	Manis javanica	OP860399	near-complete genome	No
Fig. 3a&3b-Flaviviridae	Pangolin PeV GD/M5f-3/2019	pangolin	Manis javanica	OP860400	near-complete genome	No
Fig. 3a&3b-Flaviviridae	Pangolin PeV GD/M5f-2/2019	pangolin	Manis javanica	OP860401	near-complete genome	No
Fig. 3a&3b-Flaviviridae	Pangolin PeV GD/M5-2/2019	pangolin	Manis javanica	OP860402	near-complete genome	No
Fig. 3a&3b-Flaviviridae	Bamboo rat PeV HN/DZ1/2020	Bamboo rat	Rhizomys pruinosus	OP860403	near-complete genome	Yes
Fig. 3a-Flaviviridae	Bamboo rat HV GX/GX19-89/2019	Bamboo rat	Rhizomys pruinosus	OP860404	partial genome	No
Fig. 3a-Flaviviridae	Rodent HV SC/C1-7.2/2021	Rodent	Sciurotamias davidianus	OP860405	partial genome	Yes
Fig. 3a-Flaviviridae	Bat HV GD/L71.4/2021	Bat	Rhinolophus sp.	OP860406	partial genome	No
Fig. 3a-Flaviviridae	Bat HV SC/L75.2/2021	Bat	Rhinolophus sp.	OP860407	partial genome	Yes
Fig. 3a-Flaviviridae	Bat PgV GD/L85.2/2021	Bat	Rhinolophus sp.	OP860408	partial genome	Yes
Fig. 3a-Flaviviridae	Bat PgV GD/L85.7/2021	Bat	Rhinolophus sp.	OP860409	partial genome	Yes
Fig. 3a-Flaviviridae	Rodent PgV SC/C7-54.2/2022	Rodent	Dremomys pernyi	OP860410	near-complete genome	Yes
Fig. 3a-Flaviviridae	Rodent PgV SC/C3-22.2/2021	Rodent	Eothenomys eva	OP860411	partial genome	Yes
Fig. 3a-Flaviviridae	Rodent PgV SC/C3-19.2/2021	Rodent	Eospalax rufescens	OP860412	near-complete genome	Yes
Fig. 3a-Flaviviridae	Rodent PgV SC/C3-19.4/2021	Rodent	Eospalax rufescens	OP860413	partial genome	Yes
Fig. 3a-Flaviviridae	Rodent PgV SC/C3-19.18/2021	Rodent	Eospalax rufescens & Apodemus peninsulae	OP860414	partial genome	Yes
Fig. 3a-Flaviviridae	Rodent PgV SC/C1-1.2/2021	Rodent	Niviventer confucianus	OP860415	partial genome	No
Fig. 3a-Flaviviridae	Rodent PgV SC/C3-18.2/2021	Rodent	Niviventer confucianus	OP860416	partial genome	No
Fig. 3a-Flaviviridae	Bamboo rat HV GX/B15F0105/2019	Bamboo rat	Rhizomys pruinosus	OP094593	partial genome	No
Fig. 4a-Picornaviridae	Bamboo rat PicoV GX/B45M0208/2019	Bamboo rat	Rhizomys pruinosus	OQ363763	near-complete genome	No
Fig. 4a-Picornaviridae	Bat PicoV GX/L125.18/2022	Bat	Hipposideros armiger	OQ363798	RdRp complete cds, partial genome	Yes
Fig. 4a-Picornaviridae	Insectivora PicoV SC/C4-16.18a/2021	Insectivora	Uropsilus sp.& Soricidea sp.	OQ363787	RdRp complete cds, partial genome	Yes
Fig. 4a-Picornaviridae	Insectivora PicoV SC/C4-16.18b/2021	Insectivora	Uropsilus sp.& Soricidea sp.	OQ363776	near-complete genome	Yes
Fig. 4a-Picornaviridae	Insectivora PicoV SC/C4-16.18c/2021	Insectivora	Uropsilus sp.& Soricidea sp.	OQ363760	near-complete genome	Yes
Fig. 4a-Picornaviridae	Insectivora PicoV SC/C4-29.18a/2021	Insectivora	Sorex bedfordiae, Blarinella griselda, Anourosorex squamipes, Uropsilus soricipes	OQ363762	near-complete genome	Yes
Fig. 4a-Picornaviridae	Insectivora PicoV SC/C4-29.18b/2021	Insectivora	Sorex bedfordiae, Blarinella griselda, Anourosorex squamipes, Uropsilus soricipes	OQ363750	near-complete genome	Yes
Fig. 4a-Picornaviridae	Insectivora PicoV SC/C4-29.18c/2021	Insectivora	Sorex bedfordiae, Blarinella griselda, Anourosorex squamipes, Uropsilus soricipes	OQ363756	near-complete genome	Yes
Fig. 4a-Picornaviridae	Insectivora PicoV SC/C4-29.18d/2021	Insectivora	Sorex bedfordiae, Blarinella griselda, Anourosorex squamipes, Uropsilus soricipes	OQ363765	near-complete genome	Yes
Fig. 4a-Picornaviridae	Bat PicoV GD/L117.18a/2022	Bat	Miniopterus pusillus	OQ363759	near-complete genome	Yes
Fig. 4a-Picornaviridae	Bat PicoV GD/L117.18b/2022	Bat	Miniopterus pusillus	OQ363753	near-complete genome	Yes
Fig. 4a-Picornaviridae	Bat PicoV GD/L117.18c/2022	Bat	Miniopterus pusillus	OQ363801	RdRp partial cds	No
Fig. 4a-Picornaviridae	Bat PicoV GD/L117.18d/2022	Bat	Miniopterus pusillus	OQ363751	near-complete genome	Yes
Fig. 4a-Picornaviridae	Bat PicoV GD/L117.18e/2022	Bat	Miniopterus pusillus	OQ363752	near-complete genome	Yes
Fig. 4a-Picornaviridae	Bat PicoV GD/L117.18f/2022	Bat	Miniopterus pusillus	OQ363754	near-complete genome	Yes
Fig. 4a-Picornaviridae	Bat PicoV GD/L117.18g/2022	Bat	Miniopterus pusillus	OQ363755	near-complete genome	Yes
Fig. 4a-Picornaviridae	Bat PicoV GD/L12.18a/2020	Bat	Miniopterus pusillus	OQ363758	near-complete genome	Yes
Fig. 4a-Picornaviridae	Bat PicoV GD/L12.18b/2020	Bat	Miniopterus pusillus	OQ363761	near-complete genome	Yes
Fig. 4a-Picornaviridae	Bat PicoV GD/L12.18c/2020	Bat	Miniopterus pusillus	OQ363757	near-complete genome	Yes
Fig. 4a-Picornaviridae	Bat PicoV GZ/L175.18/2022	Bat	Miniopterus schreibersii	OQ363806	near-complete genome	No
Fig. 4a-Picornaviridae	Bat PicoV GX/L134.18/2022	Bat	Myotis cf.	OQ363802	RdRp complete cds, partial genome	No
Fig. 4a-Picornaviridae	Bat PicoV GZ/L172.18/2022	Bat	Myotis chinensis	OQ363803	RdRp complete cds, partial genome	Yes
Fig. 4a-Picornaviridae	Bat PicoV GX/L124.18/2022	Bat	Myotis davidii	OQ363799	RdRp complete cds, partial genome	Yes
Fig. 4a-Picornaviridae	Bat PicoV GX/L142.18/2022	Bat	Myotis davidii	OQ363789	RdRp complete cds, partial genome	Yes
Fig. 4a-Picornaviridae	Bat PicoV GZ/L173.18a/2022	Bat	Myotis ricketti	OQ363804	RdRp complete cds, partial genome	Yes
Fig. 4a-Picornaviridae	Bat PicoV GZ/L173.18b/2022	Bat	Myotis ricketti	OQ363805	RdRp complete cds, partial genome	Yes
Fig. 4a-Picornaviridae	Rodent PicoV GD/LC90.18/2022	Rodent	Niviventer sp.	OQ363788	RdRp complete cds, partial genome	Yes
Fig. 4a-Picornaviridae	Pangolin PicoV GD/M5-2/2019	Pangolin	Manis javanica	OQ363797	RdRp complete cds, partial genome	Yes
Fig. 4a-Picornaviridae	Pangolin PicoV GD/P47-7/2019	Pangolin	Manis javanica	OQ363793	RdRp complete cds, partial genome	Yes
Fig. 4a-Picornaviridae	Pangolin PicoV GD/P70-2/2019	Pangolin	Manis javanica	OQ363790	RdRp complete cds, partial genome	Yes
Fig. 4a-Picornaviridae	Pangolin PicoV GX/HKU4-GX/2020	Pangolin	Manis javanica	OQ363778	near-complete genome	No
Fig. 4a-Picornaviridae	Bat PicoV GZ/L164.18/2022	Bat	Rhinolophus affinis	OQ363791	RdRp complete cds, partial genome	No
Fig. 4a-Picornaviridae	Bat PicoV GD/L15.18/2020	Bat	Rhinolophus pearsoni	OQ363781	near-complete genome	Yes
Fig. 4a-Picornaviridae	Bat PicoV CQ/L77.18a/2021	Bat	Rhinolophus pusillus	OQ363775	near-complete genome	No
Fig. 4a-Picornaviridae	Bat PicoV CQ/L77.18b/2021	Bat	Rhinolophus pusillus	OQ363766	near-complete genome	No
Fig. 4a-Picornaviridae	Bat PicoV CQ/L78.18/2021	Bat	Rhinolophus pusillus	OQ363800	RdRp complete cds, partial genome	Yes
Fig. 4a-Picornaviridae	Bat PicoV GD/L32.18/2021	Bat	Rhinolophus pusillus	OQ363786	near-complete genome	Yes
Fig. 4a-Picornaviridae	Bat PicoV GD/L4.18/2020	Bat	Rhinolophus pusillus	OQ363780	near-complete genome	Yes
Fig. 4a-Picornaviridae	Bat PicoV GD/L45.18/2021	Bat	Rhinolophus pusillus	OQ363785	near-complete genome	Yes
Fig. 4a-Picornaviridae	Bat PicoV GD/L58.18/2021	Bat	Rhinolophus pusillus	OQ363779	near-complete genome	Yes
Fig. 4a-Picornaviridae	Bat PicoV GD/L70.18/2021	Bat	Rhinolophus pusillus	OQ363794	RdRp complete cds, partial genome	Yes
Fig. 4a-Picornaviridae	Bat PicoV GD/L72.18/2021	Bat	Rhinolophus pusillus	OQ363792	RdRp complete cds, partial genome	Yes
Fig. 4a-Picornaviridae	Bat PicoV GD/L91.18/2022	Bat	Rhinolophus pusillus	OQ363767	near-complete genome	No
Fig. 4a-Picornaviridae	Bat PicoV GD/L20.18/2020	Bat	Rhinolophus sinicus	OQ363771	near-complete genome	No
Fig. 4a-Picornaviridae	Bat PicoV GD/L23.18/2020	Bat	Rhinolophus sinicus	OQ363769	near-complete genome	No
Fig. 4a-Picornaviridae	Bat PicoV GD/L24.18a/2020	Bat	Rhinolophus sinicus	OQ363770	near-complete genome	No
Fig. 4a-Picornaviridae	Bat PicoV GD/L24.18b/2020	Bat	Rhinolophus sinicus	OQ363796	RdRp complete cds, partial genome	No
Fig. 4a-Picornaviridae	Bat PicoV GD/L25.18a/2020	Bat	Rhinolophus sinicus	OQ363773	near-complete genome	No
Fig. 4a-Picornaviridae	Bat PicoV GD/L25.18b/2020	Bat	Rhinolophus sinicus	OQ363795	RdRp complete cds, partial genome	No
Fig. 4a-Picornaviridae	Bat PicoV GD/L26.18/2020	Bat	Rhinolophus sinicus	OQ363783	near-complete genome	Yes
Fig. 4a-Picornaviridae	Bat PicoV GD/L8.18/2020	Bat	Rhinolophus sinicus	OQ363777	near-complete genome	No
Fig. 4a-Picornaviridae	Bat PicoV GD/L95.21/2022	Bat	Rhinolophus sinicus	OQ363768	near-complete genome	No
Fig. 4a-Picornaviridae	Bat PicoV GD/L96.21/2022	Bat	Rhinolophus sinicus	OQ363764	near-complete genome	No
Fig. 4a-Picornaviridae	Bat PicoV GD/L71.18a/2021	Bat	Rhinolophus sp.	OQ363784	near-complete genome	Yes
Fig. 4a-Picornaviridae	Bat PicoV GD/L71.18b/2021	Bat	Rhinolophus sp.	OQ363782	near-complete genome	Yes
Fig. 4a-Picornaviridae	Bat PicoV SC/L75.18/2021	Bat	Rhinolophus sp.	OQ363774	near-complete genome	Yes
Fig. 4a-Picornaviridae	Bat PicoV GD/L67.18/2021	Bat	Taphozous melanopogon	OQ363772	near-complete genome	Yes
Fig. 4b-Paramyxoviridae	Rodent PMV SC/C3-38.4a/2021	Rodent	Apodemus draco	OQ236154	L gene complete cds, partial genome	Yes
Fig. 4b-Paramyxoviridae	Rodent PMV SC/C3-38.4b/2021	Rodent	Apodemus draco	OQ236155	L gene complete cds, partial genome	Yes
Fig. 4b-Paramyxoviridae	Rodent PMV SC/C3-15.4a/2021	Rodent	Eothenomys eva	OQ236151	L gene complete cds, partial genome	Yes
Fig. 4b-Paramyxoviridae	Rodent PMV SC/C3-15.4b/2021	Rodent	Eothenomys eva	OQ236152	L gene complete cds, partial genome	Yes
Fig. 4b-Paramyxoviridae	Rodent PMV SC/C3-28.4/2021	Rodent	Eothenomys eva	OQ236153	near-complete genome	Yes
Fig. 4b-Paramyxoviridae	Rodent PMV SC/C3-21.4/2021	Rodent	Eozapus setchuanus	OQ236115	L gene partial cds, partial genome	Yes
Fig. 4b-Paramyxoviridae	Pangolin PMV GD/M5-9/2019	Pangolin	Manis javanica	OQ236141	L gene partial cds, partial genome	No
Fig. 4b-Paramyxoviridae	Pangolin PMV GD/P21-2/2019	Pangolin	Manis javanica	OQ236142	near-complete genome	No
Fig. 4b-Paramyxoviridae	Pangolin PMV GD/P22-2/2019	Pangolin	Manis javanica	OQ236143	near-complete genome	No
Fig. 4b-Paramyxoviridae	Pangolin PMV GD/P36-2/2019	Pangolin	Manis javanica	OQ236144	near-complete genome	No
Fig. 4b-Paramyxoviridae	Pangolin PMV GD/P36-9/2019	Pangolin	Manis javanica	OQ236145	L gene partial cds, partial genome	No
Fig. 4b-Paramyxoviridae	Pangolin PMV GD/P42-2/2019	Pangolin	Manis javanica	OQ236146	near-complete genome	No
Fig. 4b-Paramyxoviridae	Pangolin PMV GD/P42-9/2019	Pangolin	Manis javanica	OQ236147	L gene complete cds, partial genome	No
Fig. 4b-Paramyxoviridae	Pangolin PMV GD/P44-2/2019	Pangolin	Manis javanica	OQ236148	near-complete genome	No
Fig. 4b-Paramyxoviridae	Bat PMV GD/L84.18/2021	Bat	Myotis sp.	OQ236116	L gene partial cds, partial genome	No
Fig. 4b-Paramyxoviridae	Pika PMV SC/C3-23.4/2021	Pika	Ochotona cansus	OQ236117	near-complete genome	Yes
Fig. 4b-Paramyxoviridae	Tiger PMV FJ/FL11/2017	Tiger	Panthera tigris amoyensis	OQ236118	L gene partial cds, partial genome	Yes
Fig. 4b-Paramyxoviridae	Tiger PMV GD/ZAK2044/2021	Tiger	Panthera tigris	OQ236149	near-complete genome	No
Fig. 4b-Paramyxoviridae	Tiger PMV GD/ZAK2045/2021	Tiger	Panthera tigris	OQ236150	L gene partial cds, partial genome	No
Fig. 4b-Paramyxoviridae	Bat PMV GD/L86.18/2021	Bat	Rhinolophus pusillus	OQ236119	L gene partial cds, partial genome	No
Fig. 4b-Paramyxoviridae	Insectivora PMV SC/C7-49.4/2022	Insectivora	Chodsigoa hypsibia	OQ236120	L gene complete cds, partial genome	Yes
Fig. 4c-Astroviridae	Caracal cat AstV GD/Z31/2022	Caracal	Caracal caracal	OQ236110	ORF2 gene partial cds	No
Fig. 4c-Astroviridae	Bat AstV CQ/L76.18a/2021	Bat	Hipposideros armiger	OQ236121	ORF2 gene complete cds, partial genome	Yes
Fig. 4c-Astroviridae	Bat AstV CQ/L76.18b/2021	Bat	Hipposideros armiger	OQ236122	ORF2 gene complete cds, partial genome	Yes
Fig. 4c-Astroviridae	Bat AstV CQ/L76.18c/2021	Bat	Hipposideros armiger	OQ236123	ORF2 gene complete cds, partial genome	Yes
Fig. 4c-Astroviridae	Bat AstV CQ/L76.18d/2021	Bat	Hipposideros armiger	OQ236124	ORF2 gene complete cds, partial genome	Yes
Fig. 4c-Astroviridae	Bat AstV CQ/L76.18e/2021	Bat	Hipposideros armiger	OQ236125	ORF2 gene complete cds, partial genome	Yes
Fig. 4c-Astroviridae	Bat AstV SC/L74.18a/2021	Bat	Hipposideros armiger	OQ236126	ORF2 gene complete cds, partial genome	Yes
Fig. 4c-Astroviridae	Bat AstV SC/L74.18b/2021	Bat	Hipposideros armiger	OQ236127	ORF2 gene partial cds	Yes
Fig. 4c-Astroviridae	Bat AstV SC/L74.18c/2021	Bat	Hipposideros armiger	OQ236128	ORF2 gene complete cds, partial genome	Yes
Fig. 4c-Astroviridae	Bat AstV SC/L74.18d/2021	Bat	Hipposideros armiger	OQ236129	ORF2 gene complete cds, partial genome	Yes
Fig. 4c-Astroviridae	Bat AstV SC/L74.18e/2021	Bat	Hipposideros armiger	OQ236130	ORF2 gene complete cds, partial genome	Yes
Fig. 4c-Astroviridae	Bat AstV SC/L74.18f/2021	Bat	Hipposideros armiger	OQ236131	ORF2 gene partial cds	Yes
Fig. 4c-Astroviridae	Bat AstV GZ/L177.18/2022	Bat	Ia io	OQ236132	ORF2 gene complete cds, partial genome	Yes
Fig. 4c-Astroviridae	Bat AstV CQ/L79.18/2021	Bat	Miniopterus fuliginosus	OQ236111	ORF2 gene partial cds	Yes
Fig. 4c-Astroviridae	Bat AstV GZ/L162.18a/2022	Bat	Myotis ricketti	OQ236133	ORF2 gene partial cds	Yes
Fig. 4c-Astroviridae	Bat AstV GZ/L162.18b/2022	Bat	Myotis ricketti	OQ236134	ORF2 gene complete cds, partial genome	Yes
Fig. 4c-Astroviridae	Bat AstV GZ/L173.18/2022	Bat	Myotis ricketti	OQ236135	ORF2 gene complete cds, partial genome	Yes
Fig. 4c-Astroviridae	Bat AstV GD/L84.18/2021	Bat	Myotis sp.	OQ236136	ORF2 gene complete cds, partial genome	Yes
Fig. 4c-Astroviridae	Rodent AstV GD/C5-49.18/2022	Rodent	Niviventer sp.	OQ236112	ORF2 gene complete cds, partial genome	Yes
Fig. 4c-Astroviridae	Rodent AstV GD/C4-34.18/2021	Rodent	Rattus pyctoris	OQ236113	ORF2 gene partial cds	No
Fig. 4c-Astroviridae	Bat AstV GZ/L180.18/2022	Bat	Rhinolophus pearsonii	OQ236137	ORF2 gene complete cds, partial genome	Yes
Fig. 4c-Astroviridae	Bat AstV GD/L93.21/2022	Bat	Rhinolophus pusillus	OQ236114	ORF2 gene partial cds, partial genome	Yes
Fig. 4c-Astroviridae	Bat AstV GD/L19.18/2020	Bat	Rhinolophus sinicus	OQ236138	ORF2 gene partial cds	Yes
Fig. 4c-Astroviridae	Bat AstV GD/L95.21/2022	Bat	Rhinolophus sinicus	OQ236139	ORF2 gene complete cds, partial genome	Yes
Fig. 4c-Astroviridae	Bamboo rat AstV GX/B30M0308/2019	Bamboo rat	Rhizomys pruinosus	OQ236156	ORF2 gene complete cds, partial genome	Yes
Fig. 4c-Astroviridae	Bamboo rat AstV GX/B30M0312/2019	Bamboo rat	Rhizomys pruinosus	OQ236157	ORF2 gene complete cds, partial genome	Yes
Fig. 4c-Astroviridae	Bat AstV GD/L113.18/2022	Bat	Rousettus leschenaultii	OQ236140	ORF2 gene complete cds, partial genome	Yes
Fig. 4d-Arenaviridae	ābà virus SC/C3-30.18/2021	Pika	Ochotona sp.	OQ348139, OQ348154	segment L, segment S, near-complete genome	Yes
Fig. 4d-Arenaviridae	ābà virus SC/C3-30.2/2021	Pika	Ochotona sp.	OQ348138, OQ348155	segment L, segment S, near-complete genome	Yes
Fig. 4d-Arenaviridae	ābà virus SC/C3-30.4/2021	Pika	Ochotona sp.	OQ348140, OQ348156	segment L, segment S, near-complete genome	Yes
Fig. 4d-Arenaviridae	Gānzī virus SC/C3-32.18/2021	Pika	Ochotona curzoniae	OQ348136, OQ348153	segment L, segment S, near-complete genome	Yes
Fig. 4d-Arenaviridae	Gānzī virus SC/C3-32.2/2021	Pika	Ochotona curzoniae	OQ348137, OQ348152	segment L, segment S, near-complete genome	Yes
Fig. 4d-Arenaviridae	Miányáng virus SC/C3-17.18a/2021	Pika	Ochotona cansus	OQ348141, OQ348158	segment L, segment S, near-complete genome	Yes
Fig. 4d-Arenaviridae	Miányáng virus SC/C3-17.18b/2021	Pika	Ochotona cansus	OQ348150, OQ348162	segment L, segment S, near-complete genome	Yes
Fig. 4d-Arenaviridae	Miányáng virus SC/C3-17.18c/2021	Pika	Ochotona cansus	OQ348144, OQ348167	segment L, segment S, near-complete genome	Yes
Fig. 4d-Arenaviridae	Miányáng virus SC/C3-17.2a/2021	Pika	Ochotona cansus	OQ348148, OQ348160	segment L, segment S, near-complete genome	Yes
Fig. 4d-Arenaviridae	Miányáng virus SC/C3-17.2b/2021	Pika	Ochotona cansus	OQ348145, OQ348164	segment L, segment S, near-complete genome	Yes
Fig. 4d-Arenaviridae	Miányáng virus SC/C3-17.4a/2021	Pika	Ochotona cansus	OQ348142, OQ348157	segment L, segment S, near-complete genome	Yes
Fig. 4d-Arenaviridae	Miányáng virus SC/C3-17.4b/2021	Pika	Ochotona cansus	OQ348149, OQ348161	segment L, segment S, near-complete genome	Yes
Fig. 4d-Arenaviridae	Miányáng virus SC/C3-17.4c/2021	Pika	Ochotona cansus	OQ348146, OQ348165	segment L, segment S, near-complete genome	Yes
Fig. 4d-Arenaviridae	Miányáng virus SC/C6-241.18/2021	Pika	Ochotona cansus	OQ348143, OQ348159	segment L, segment S, near-complete genome	Yes
Fig. 4d-Arenaviridae	Miányáng virus SC/C6-245.18/2021	Pika	Ochotona cansus	OQ348151, OQ348163	segment L, segment S, near-complete genome	Yes
Fig. 4d-Arenaviridae	Miányáng virus SC/C6-247.18/2021	Pika	Ochotona cansus	OQ348147, OQ348166	segment L, segment S, near-complete genome	Yes
Fig. 4e-Arteriviridae	Bamboo rat ArteV GX/B30F0408/2019	Bamboo rat	Rhizomys pruinosus	OP950232	partial genome	Yes
Fig. 4e-Arteriviridae	Bamboo rat ArteV GX/B30M0205/2019	Bamboo rat	Rhizomys pruinosus	OP950233	partial genome	Yes
Fig. 4e-Arteriviridae	Bamboo rat ArteV GX/B30M0305/2019	Bamboo rat	Rhizomys pruinosus	OP950234	partial genome	Yes
Fig. 4e-Arteriviridae	Bamboo rat ArteV GX/B30M0208/2019	Bamboo rat	Rhizomys pruinosus	OP971514	partial genome	Yes
Fig. 4e-Arteriviridae	Bamboo rat ArteV GX/B30F0405/2019	Bamboo rat	Rhizomys pruinosus	OP785141	partial genome	Yes
Fig. 4e-Arteriviridae	Bamboo rat ArteV GX/B30M0312/2019	Bamboo rat	Rhizomys pruinosus	OP094594	near-complete genome	Yes
Fig. 4e-Arteriviridae	Bamboo rat ArteV GX/B30M0212/2019	Bamboo rat	Rhizomys pruinosus	OP094595	near-complete genome	Yes
Fig. 4e-Arteriviridae	Bamboo rat ArteV GX/B30F0412/2019	Bamboo rat	Rhizomys pruinosus	OP094596	near-complete genome	Yes
Fig. 4f-Hantaviridae	Rodent HV SC/C3-13.2/2021	Rodent	Niviventer confucianus	OQ451889, OQ451890, OQ451888	segment L, segment M, segment S, near-complete genome	No
Fig. 4f-Hantaviridae	Insectivora HV SC/C7-49.2/2022	Insectivora	Chodsigoa hypsibia	OQ451887, OQ451886, OQ451885	segment L, segment M, segment S, near-complete genome	Yes
Fig. 4g-Bornaviridae	Insectivora BV SC/C3-16.4/2021	Insectivora	Uropsilus sp.& Soricidea sp.	OP950229	partial segment RdRp	Yes
Fig. 4g-Bornaviridae	Bat BV GD/L36.18/2020	Bat	Hipposideros cf. larvatus	OP950230	partial segment RdRp	Yes
Fig. 4g-Bornaviridae	Bat BV GD/L67.18/2021	Bat	Taphozous melanopogon	OP950231	partial segment RdRp	Yes
Fig. 4g-Bornaviridae	Insectivora BV SC/C3-29.4/2021	Insectivora	Sorex bedfordiae, Blarinella griselda, Anourosorex squamipes, Uropsilus soricipes	OP950235	partial segment RdRp	Yes
Fig. 4h-Caliciviridae	Bat SV GD/L2.18/2020	Bat	Miniopterus fuliginosus	OP930872	VP1	Yes
Fig. 4h-Caliciviridae	Bat SV GD/L117.18/2022	Bat	Miniopterus pusillus	OP946514	VP1	Yes
Fig. 4h-Caliciviridae	Bat SV GZ/L177.18/2022	Bat	Ia io	OP930874	VP1	Yes
Fig. 4h-Caliciviridae	Bat SV GD/L107.18/2022	Bat	Hipposideros armiger	OP930875	VP1	Yes
Fig. 4h-Caliciviridae	Bat SV GD/L113.18/2022	Bat	Rousettus leschenaultii	OP930876	VP1	Yes
Fig. 4h-Caliciviridae	Bamboo rat SV GX/B45M0108/2019	Bamboo rat	Rhizomys pruinosus	OP930871	VP1	Yes
Fig. 4h-Caliciviridae	Bamboo rat SV GX/B80F0508/2019	Bamboo rat	Rhizomys pruinosus	OP094601	VP1	No
Fig. 4h-Caliciviridae	Bat NV GZ/L152.18/2022	Bat	Rhinolophus pearsonii	OP930877	VP1	No
Fig. 4h-Caliciviridae	Bat NV GD/L33.18/2021	Bat	Rhinolophus pusillus	OP930878	VP1	Yes
Fig. 4h-Caliciviridae	Bat SV GZ/L172.18/2022	Bat	Myotis chinensis	OP930873	VP1	Yes
Fig. 5-Herpesviridae	FJ/porcupine/2018	Porcupine	Hystrix brachyura	OP727800	near-complete genome	Yes
Fig. 5-Herpesviridae	FJ/tiger/2015	Tiger	Panthera tigris amoyensis	OP727801	near-complete genome	Yes
Fig. 5-Herpesviridae	FJ/tiger/2016	Tiger	Panthera tigris amoyensis	OP727802	near-complete genome	Yes
Fig. 5-Herpesviridae	FJ/tiger/2018-1	Tiger	Panthera tigris amoyensis	OP727803	near-complete genome	Yes
Fig. 5-Herpesviridae	FJ/tiger/2018-2	Tiger	Panthera tigris amoyensis	OP727804	near-complete genome	Yes
Fig. 5-Herpesviridae	FJ/tiger/2018-3	Tiger	Panthera tigris amoyensis	OP727805	near-complete genome	Yes
Fig. 6a-Circoviridae	PCV 3 FJ/boar/g/2021	Boar	Sus scrofa	OP860313	compelete caspid gene	No
Fig. 6a-Circoviridae	PCV 3 FJ/boar/b/2022	Boar	Sus scrofa	OP860314	compelete caspid gene	No
Fig. 6a-Circoviridae	PCV 3 FJ/boar/a/2022	Boar	Sus scrofa	OP860315	compelete caspid gene	No
Fig. 6a-Circoviridae	PCV 3 FJ/boar/l/2021	Boar	Sus scrofa	OP860316	compelete caspid gene	No
Fig. 6a-Circoviridae	PCV 3 FJ/boar/k/2021	Boar	Sus scrofa	OP860317	compelete caspid gene	No
Fig. 6a-Circoviridae	PCV 3 FJ/boar/j/2021	Boar	Sus scrofa	OP860318	compelete caspid gene	No
Fig. 6a-Circoviridae	PCV 3 FJ/boar/i/2021	Boar	Sus scrofa	OP860319	compelete caspid gene	No
Fig. 6a-Circoviridae	PCV 3 FJ/boar/h/2021	Boar	Sus scrofa	OP860320	compelete caspid gene	No
Fig. 6a-Circoviridae	PCV 3 FJ/boar/f/2021	Boar	Sus scrofa	OP860321	compelete caspid gene	No
Fig. 6a-Circoviridae	PCV 3 FJ/boar/e/2021	Boar	Sus scrofa	OP860322	compelete caspid gene	No
Fig. 6a-Circoviridae	PCV 3 FJ/boar/d/2021	Boar	Sus scrofa	OP860323	compelete caspid gene	No
Fig. 6a-Circoviridae	PCV 3 FJ/boar/c/2021	Boar	Sus scrofa	OP860324	compelete caspid gene	No
Fig. 6a-Circoviridae	PCV 3 FJ/boar/b/2021	Boar	Sus scrofa	OP860325	compelete caspid gene	No
Fig. 6a-Circoviridae	PCV 3 FJ/boar/a/2021	Boar	Sus scrofa	OP860326	compelete caspid gene	No
Fig. 6a-Circoviridae	PCV 3 FJ/tiger/c/2022	Tiger	Panthera tigris amoyensis	OP860327	compelete caspid gene	No
Fig. 6a-Circoviridae	PCV 3 FJ/tiger/b/2022	Tiger	Panthera tigris amoyensis	OP860328	compelete caspid gene	No
Fig. 6a-Circoviridae	PCV 3 FJ/tiger/a/2022	Tiger	Panthera tigris amoyensis	OP860329	compelete caspid gene	No
Fig. 6a-Circoviridae	PCV 3 FJ/tiger/e/2021	Tiger	Panthera tigris amoyensis	OP860330	compelete caspid gene	No
Fig. 6a-Circoviridae	PCV 3 FJ/tiger/d/2021	Tiger	Panthera tigris amoyensis	OP860331	compelete caspid gene	No
Fig. 6a-Circoviridae	PCV 3 FJ/tiger/c/2021	Tiger	Panthera tigris amoyensis	OP860332	compelete caspid gene	No
Fig. 6a-Circoviridae	PCV 3 FJ/tiger/b/2021	Tiger	Panthera tigris amoyensis	OP860333	compelete caspid gene	No
Fig. 6a-Circoviridae	PCV 3 FJ/tiger/a/2021	Tiger	Panthera tigris amoyensis	OP860334	compelete caspid gene	No
Fig. 6a-Circoviridae	PCV 3 FJ/tiger/c/2020	Tiger	Panthera tigris amoyensis	OP860335	compelete caspid gene	No
Fig. 6a-Circoviridae	PCV 3 FJ/tiger/b/2020	Tiger	Panthera tigris amoyensis	OP860336	compelete caspid gene	No
Fig. 6a-Circoviridae	PCV 3 FJ/tiger/a/2020	Tiger	Panthera tigris amoyensis	OP860337	compelete caspid gene	No
Fig. 6a-Circoviridae	PCV 3 FJ/tiger/b/2019	Tiger	Panthera tigris amoyensis	OP860338	compelete caspid gene	No
Fig. 6a-Circoviridae	PCV 3 FJ/tiger/a/2019	Tiger	Panthera tigris amoyensis	OP860339	compelete caspid gene	No
Fig. 6a-Circoviridae	PCV 3 FJ/tiger/e/2018	Tiger	Panthera tigris amoyensis	OP860340	compelete caspid gene	No
Fig. 6a-Circoviridae	PCV 3 FJ/tiger/d/2018	Tiger	Panthera tigris amoyensis	OP860341	compelete caspid gene	No
Fig. 6a-Circoviridae	PCV 3 FJ/tiger/c/2018	Tiger	Panthera tigris amoyensis	OP860342	compelete caspid gene	No
Fig. 6a-Circoviridae	PCV 3 FJ/tiger/b/2018	Tiger	Panthera tigris amoyensis	OP860343	compelete caspid gene	No
Fig. 6a-Circoviridae	PCV 3 FJ/tiger/a/2018	Tiger	Panthera tigris amoyensis	OP860344	compelete caspid gene	No
Fig. 6a-Circoviridae	PCV 3 FJ/tiger/d/2016	Tiger	Panthera tigris amoyensis	OP860345	compelete caspid gene	No
Fig. 6a-Circoviridae	PCV 3 FJ/tiger/c/2016	Tiger	Panthera tigris amoyensis	OP860346	compelete caspid gene	No
Fig. 6a-Circoviridae	PCV 3 FJ/tiger/b/2016	Tiger	Panthera tigris amoyensis	OP860347	compelete caspid gene	No
Fig. 6a-Circoviridae	PCV 3 FJ/tiger/a/2016	Tiger	Panthera tigris amoyensis	OP860348	compelete caspid gene	No
Fig. 6a-Circoviridae	PCV 3 FJ/tiger/a/2015	Tiger	Panthera tigris amoyensis	OP860349	compelete caspid gene	No
Fig. 6a-Circoviridae	PCV 2 FJ/boar/i/2022	Boar	Sus scrofa	OP860350	compelete caspid gene	No
Fig. 6a-Circoviridae	PCV 2 FJ/boar/h/2022	Boar	Sus scrofa	OP860351	compelete caspid gene	No
Fig. 6a-Circoviridae	PCV 2 FJ/boar/g/2022	Boar	Sus scrofa	OP860352	compelete caspid gene	No
Fig. 6a-Circoviridae	PCV 2 FJ/boar/f/2022	Boar	Sus scrofa	OP860353	compelete caspid gene	No
Fig. 6a-Circoviridae	PCV 2 FJ/boar/e/2022	Boar	Sus scrofa	OP860354	compelete caspid gene	No
Fig. 6a-Circoviridae	PCV 2 FJ/boar/d/2022	Boar	Sus scrofa	OP860355	compelete caspid gene	No
Fig. 6a-Circoviridae	PCV 2 FJ/boar/c/2022	Boar	Sus scrofa	OP860356	compelete caspid gene	No
Fig. 6a-Circoviridae	PCV 2 FJ/boar/b/2022	Boar	Sus scrofa	OP860357	compelete caspid gene	No
Fig. 6a-Circoviridae	PCV 2 FJ/boar/e/2021	Boar	Sus scrofa	OP860358	compelete caspid gene	No
Fig. 6a-Circoviridae	PCV 2 FJ/boar/d/2021	Boar	Sus scrofa	OP860359	compelete caspid gene	No
Fig. 6a-Circoviridae	PCV 2 FJ/boar/c/2021	Boar	Sus scrofa	OP860360	compelete caspid gene	No
Fig. 6a-Circoviridae	PCV 2 FJ/boar/b/2021	Boar	Sus scrofa	OP860361	compelete caspid gene	No
Fig. 6a-Circoviridae	PCV 2 FJ/tiger/a/2022	Tiger	Panthera tigris amoyensis	OP860362	compelete caspid gene	No
Fig. 6a-Circoviridae	PCV 2 FJ/tiger/g/2021	Tiger	Panthera tigris amoyensis	OP860363	compelete caspid gene	No
Fig. 6a-Circoviridae	PCV 2 FJ/tiger/f/2021	Tiger	Panthera tigris amoyensis	OP860364	compelete caspid gene	No
Fig. 6a-Circoviridae	PCV 2 FJ/tiger/e/2021	Tiger	Panthera tigris amoyensis	OP860365	compelete caspid gene	No
Fig. 6a-Circoviridae	PCV 2 FJ/tiger/d/2021	Tiger	Panthera tigris amoyensis	OP860366	compelete caspid gene	No
Fig. 6a-Circoviridae	PCV 2 FJ/tiger/c/2021	Tiger	Panthera tigris amoyensis	OP860367	compelete caspid gene	No
Fig. 6a-Circoviridae	PCV 2 FJ/tiger/b/2021	Tiger	Panthera tigris amoyensis	OP860368	compelete caspid gene	No
Fig. 6a-Circoviridae	PCV 2 FJ/tiger/a/2021	Tiger	Panthera tigris amoyensis	OP860369	compelete caspid gene	No
Fig. 6a-Circoviridae	PCV 2 FJ/boar/a/2022	Boar	Sus scrofa	OP860370	compelete caspid gene	No
Fig. 6a-Circoviridae	PCV 2 FJ/boar/a/2021	Boar	Sus scrofa	OP860371	compelete caspid gene	No
Fig. 6a-Circoviridae	Rodent CV SC/C3-28.4/2021	Rodent	Eothenomys eva	OP860308	compelete caspid gene	Yes
Fig. 6a-Circoviridae	Bamboo rat CV GX/B45M0208/2019	Bamboo rat	Rhizomys pruinosus	OP860309	partial caspid gene	No
Fig. 6a-Circoviridae	Bamboo rat CV GX/B45M0112/2019	Bamboo rat	Rhizomys pruinosus	OP860310	compelete caspid gene	No
Fig. 6a-Circoviridae	Bamboo rat CV GX/B45M0105/2019	Bamboo rat	Rhizomys pruinosus	OP860311	partial caspid gene	No
Fig. 6a-Circoviridae	Bamboo rat CV GX/B15M0208/2019	Bamboo rat	Rhizomys pruinosus	OP860312	partial caspid gene	No
Fig. 6a-Circoviridae	Bamboo rat CV GX/B45M0108/2019	Bamboo rat	Rhizomys pruinosus	OP094598	partial genome	No
Fig. 6b-Parvoviridae	Bat PV GD/L30.18/2021	Bat	Rhinolophus pusillus	OQ363494	near-complete genome	Yes
Fig. 6b-Parvoviridae	Bat PV GD/L52.18/2021	Bat	Rhinolophus pusillus	OQ363495	near-complete genome	Yes
Fig. 6b-Parvoviridae	Bat PV GD/L54.18/2021	Bat	Rhinolophus pusillus	OQ363496	near-complete genome	Yes
Fig. 6b-Parvoviridae	Bat PV GD/L55.18/2021	Bat	Rhinolophus pusillus	OQ363497	near-complete genome	Yes
Fig. 6b-Parvoviridae	Bat PV GD/L56.18/2021	Bat	Rhinolophus pusillus	OQ363498	near-complete genome	Yes
Fig. 6b-Parvoviridae	Bat PV GD/L58.18/2021	Bat	Rhinolophus pusillus	OQ363499	near-complete genome	Yes
Fig. 6b-Parvoviridae	Bat PV GD/L72.18/2021	Bat	Rhinolophus pusillus	OQ363500	near-complete genome	Yes
Fig. 6b-Parvoviridae	Pangolin PV GD/P11-2/2019	Pangolin	Manis javanica	OQ363501	near-complete genome	Yes
Fig. 6b-Parvoviridae	Pangolin PV GD/P11-7/2019	Pangolin	Manis javanica	OQ363502	near-complete genome	Yes
Fig. 6b-Parvoviridae	Pangolin PV GD/P47-2/2019	Pangolin	Manis javanica	OQ363503	near-complete genome	Yes
Fig. 6b-Parvoviridae	Pangolin PV GD/P61-2/2019	Pangolin	Manis javanica	OQ363504	near-complete genome	Yes
Fig. 6b-Parvoviridae	Pangolin PV GD/P61-3/2019	Pangolin	Manis javanica	OQ363505	near-complete genome	Yes
Fig. 6b-Parvoviridae	Pangolin PV GD/P61-4/2019	Pangolin	Manis javanica	OQ363506	near-complete genome	Yes
Fig. 6b-Parvoviridae	Pangolin PV GD/P61-7/2019	Pangolin	Manis javanica	OQ363507	near-complete genome	Yes
Fig. 6b-Parvoviridae	Bamboo rat PV GX/B80F0405/2019	Bamboo rat	Rhizomys pruinosus	OQ363508	near-complete genome	Yes
Fig. 6b-Parvoviridae	Bamboo rat PV GX/B80F0408/2019	Bamboo rat	Rhizomys pruinosus	OQ363509	NS1 gene partial cds, partial genome	No
Fig. 6b-Parvoviridae	Bamboo rat PV GX/B80F0412/2019	Bamboo rat	Rhizomys pruinosus	OQ363510	near-complete genome	No
Fig. 6b-Parvoviridae	Rodent PV GD/C3-33.2/2021	Rodent	Rattus tanezumi	OQ363511	near-complete genome	Yes
Fig. 6b-Parvoviridae	Rodent PV GD/C3-33.4/2021	Rodent	Rattus tanezumi	OQ363512	near-complete genome	Yes
Fig. 6b-Parvoviridae	Rodent PV GD/C3-35.4/2021	Rodent	Niviventer huang	OQ363513	near-complete genome	No
Fig. 6b-Parvoviridae	Rodent PV GD/C3-36.4/2021	Rodent	Niviventer huang	OQ363514	near-complete genome	Yes
Fig. 6b-Parvoviridae	Bamboo rat PV GX/GX19-89/2019	Bamboo rat	Rhizomys pruinosus	OQ363515	near-complete genome	No
Fig. 6b-Parvoviridae	Lion PV GD/Z30/2021	Lion	Panthera leo	OP745049	near-complete genome	No
Note: *Viruses with <80% nucleotide identity with the most closely related published viral sequences were assigned as unreported viruses.
