# Supplementary material for: Virus diversity, wildlife-domestic animal circulation and potential zoonotic viruses of small mammals, pangolins and zoo animals
Source: Nat Commun. 2023 Apr 29;14:2488. doi: 10.1038/s41467-023-38202-4 (PMC10148632; doi:10.1038/s41467-023-38202-4)
Supplement: Supplementary file 7 — Supplementary Data 4 [file 41467_2023_38202_MOESM7_ESM.xlsx]

## Sheet: Positive
Viral family	Virus	Library	Host	Primers	electrophoretograms*
Arteriviridae	Bamboo rat ArteV GX/B30M0305/2019	B30M0305	Rhizomys pruinosus	5'-TGTTCAAAGCAAAAGACCCGTA-3' 5'-ATTCTTAAACAACGAAGGCYCA-3'	Bamboo rat ArteV GX_B30M0305_2019_B30M0305.ab1
Arteriviridae	Bamboo rat ArteV GX/B30F0408/2019	B30F0408	Rhizomys pruinosus		Bamboo rat ArteV GX_B30F0408_2019_B30F0408.ab1
Arteriviridae	Bamboo rat ArteV GX/B30M0205/2019	B30M0205	Rhizomys pruinosus	5'-CAACTATAACAGAAGACCGACT-3' 5'-YTAATAACTCAACTGTCGCCTT-3'	Bamboo rat ArteV GX_B30M0205_2019_B30M0205.ab1
Arteriviridae	Bamboo rat ArteV GX/B30M0208/2019	B30M0208	Rhizomys pruinosus	5'-TGTTCAAAGCAAAAGACCCGTA-3' 5'-GAACTCGGCACAACTACAAGC-3'	Bamboo rat ArteV GX_B30M0208_2019_B30M0208.ab1
Arteriviridae	Bamboo rat ArteV GX/B30M0212/2019	B30M0212	Rhizomys pruinosus		Bamboo rat ArteV GX_B30M0212_2019_B30M0212.ab1
Arteriviridae	Bamboo rat ArteV GX/B30M0312/2019	B30M0312	Rhizomys pruinosus		Bamboo rat ArteV GX_B30M0312_2019_B30M0312.ab1
Arteriviridae	Bamboo rat ArteV GX/B30F0405/2019	B30F0405	Rhizomys pruinosus	5'-TGACATGCCTACTTATTACACA-3' 5'-TTCTTAAACAACGAAGGCTCA-3'	Bamboo rat ArteV GX_B30F0405_2019_B30F0405.ab1
Arteriviridae	Bamboo rat ArteV GX/B30F0412/2019	B30F0412	Rhizomys pruinosus		Bamboo rat ArteV GX_B30F0412_2019_B30F0412.ab1
Arteriviridae	Arteriviruses	C3-19.4	Eospalax rufescens	5'-TGATGTCATTTACACCCCGACT-3' 5'-TGATTTCAGTTAACCACGGGAC-3'	Arteriviruses_C3-19.4.ab1
Arteriviridae	Bornaviruses	C3-19.4	Eospalax rufescens	5'-TTTCTCTTTTGTACTACCCCAT-3' 5'-AAATGCCCTAAGGATATAACCC-3'	Bornaviruses_C3-19.4.ab1
Bornaviridae	Bat BV GD/L36.18/2020	L36.18	Hipposideros cf. larvatus	5'-TCATCCCTAGCTTTTGCCGAT-3' 5'-GCCACAAACACATTTCGCTCA-3'	Bat BV GD_L36.18_2020_L36.18.ab1
Bornaviridae	Bat BV GD/L67.18/2021	L67.18	Taphozous melanopogon		Bat BV GD_L67.18_2021_L67.18.ab1
Bornaviridae	Insectivora BV SC/C3-29.4/2021	C3-29.4	Sorex bedfordiae, Blarinella griselda, Anourosorex squamipes, Uropsilus soricipes	5'-ATGCCAGCAAACTTATCCAGA-3' 5'-GCCTCATGGATTCAAGTACGAT-3'	Insectivora BV SC_C3-29.4_2021_C3-29.4.ab1
Bornaviridae	Insectivora BV SC/C3-16.4/2021	C3-16.4	Uropsilus sp.& Soricidea		Insectivora BV SC_C3-16.4_2021_C3-16.4.ab1
Caliciviridae	Caliciviruses	L2.18	Miniopterus fuliginosus	5'-TGAGGCTATCATCAACGAGTCGGA-3' 5'-TAAATCATTGCCAGAAGCGTGGGT-3'	Caliciviruses_L2.18-3.ab1
Caliciviridae	Bat SV GD/L2.18/2020	L2.18	Miniopterus fuliginosus	5'-TGAACTTCCTGGCCTACCTCGACT-3' 5'-GGCCATACCACTCCATGAACTTGTCC-3'	Bat SV GD_L2.18_2020_L2.18.ab1
Caliciviridae	Caliciviruses	L2.18	Miniopterus fuliginosus	5'-TTCGTCCATGTAATCTCCCTTGAGCA-3' 5'-GTCCGCAACTTGACAGTGTACCAG-3'	Caliciviruses_L2.18-1.ab1.ab1
Caliciviridae	Caliciviruses	L2.18	Miniopterus fuliginosus	5'-GAATGGTCGTTACATTGCCAAC-3' 5'-CCTGTTTTGATCTTATACGTCCAC-3'	Caliciviruses_L2.18-2.ab1
Caliciviridae	Bat NV GD/L33.18/2021	L33.18	Rhinolophus pusillus	5'-GAAATAGGCCCAAACCTCAACCC-3' 5'-CCGACTGCTCAATGTAACCATTCGTG-3'	Bat NV GD_L33.18_2021_L33.18.ab1
Caliciviridae	Caliciviruses	L33.18	Rhinolophus pusillus	5'-GTTTTCAAAGCCCGTCAAGGACA-3' 5'-CAGCAAGAAAGCCAGAGACATCCG-3'	Caliciviruses_L33.18.ab1
Caliciviridae	Bamboo rat SV GX/B45M0108/2019	B45M0108	Rhizomys pruinosus	5'-CCAGACCAATAGGCACTTCACC-3' 5'-CCGTGAAGACAGCCATCGAC-3'	Bamboo rat SV GX_B45M0108_2019 _B45M0108.ab1
Caliciviridae	Caliciviruses	Z26	Aonyx cinerea	5'-GTCGCCACCATTCATCTTGAC-3' 5'-CGATGGCTATGGCGGTACAA-3'	Caliciviruses_Z26.ab1
Caliciviridae	Bamboo rat SV GX/B80F0508/2019	B80F0508	Rhizomys pruinosus		Bamboo rat SV GX_B80F0508_2019_B80F0508.ab1
Caliciviridae	Caliciviruses	L107.18	Hipposideros armiger	5'-GCTCCTGATGAAGGTTGGCA-3' 5'-ACCAGCGCAATTGTGGTTTC-3'	Caliciviruses_L107.18-1.ab1
Caliciviridae	Hipposideros armiger SV GD/L107.18/2022	L107.18	Hipposideros armiger	5'-GGTCCTATGCCTACTGTCGC-3' 5'-CAAAACCAAAGTCAGGGCCG-3'	Hipposideros armiger SV GD_L107.18_2022_L107.18.ab1
Caliciviridae	Caliciviruses	L107.18	Hipposideros armiger	5'-GGGGCTTGTTCCAGAAGTGG-3' 5'-CGGGGAGGGATTCTCGGAAA-3'	Caliciviruses_L107.18.ab1
Caliciviridae	Caliciviruses	L107.18	Hipposideros armiger	5'-GTTCAAGGAAGACTGCTCGC-3' 5'-AGGCTTGGGTGTAATCTGGC-3'	Caliciviruses_L107.18-3.ab1
Caliciviridae	Bat SV GD/L113.18/2022	L113.18	Rousettus leschenaultii	5'-ACTGGTTGCCAAGGGTGAAA-3' 5'-TTTGACACTAGTGGGCGGAC-3'	Bat SV GD_L113.18_2022_L113.18.ab1
Caliciviridae	Caliciviruses	L113.18	Rousettus leschenaultii	5'-GGGACTTCTTGGCATTCAGGT-3' 5'-GTTTTGAAGGTTGCAGGTGCC-3'	Caliciviruses_L113.18.ab1
Caliciviridae	Caliciviruses	L113.18	Rousettus leschenaultii	5'-GCTCAATCGGGGTACCATCA-3' 5'-TGATTGTTGATGCCATTTCACCC-3'	Caliciviruses_L113.18-1.ab1
Caliciviridae	Caliciviruses	L115.18	Hipposideros armiger	5'-ACTGGGTCGCTGAAACTCTG-3' 5'-CCTCACGAGCTCAACCAAGT-3'	Caliciviruses_L115.18.ab1
Caliciviridae	Bat SV GD/L117.18/2022	L117.18	Miniopterus pusillus	5'-ACCAAATTGTGGTTCGCCTG-3' 5'-GGCAGCCAGTACATTGAGGT-3'	Bat SV GD_L117.18_2022_L117.18.ab1
Caliciviridae	Caliciviruses	L107.18	Hipposideros armiger	5'-GTGGAGCGTTTCCATCCAGA-3' 5'-GCAACGCCAAACGGAAGATT-3'	Caliciviruses_L107.18.ab1
Caliciviridae	Caliciviruses	L142.18	Myotis davidii	5'-GCACCCAGCTAGAACACACT-3' 5'-TGGTGTTTTGCCAATGCCTG-3'	Caliciviruses_L142.18.ab1
Caliciviridae	Caliciviruses	L142.18	Myotis davidii	5'-CACATTTGGACACCCGAACG-3' 5'-TCAGGACAATTTCACGGGCA-3'	Caliciviruses_L142.18-1.ab1
Caliciviridae	Caliciviruses	L152.18	Rhinolophus pearsonii	5'-CGTTGGAAGAACCTCGTGGA-3' 5'-CGTTGGAAGAACCTCGTGGA-3'	Caliciviruses_L152.18.ab1
Caliciviridae	Bat NV GZ/L152.18/2022	L152.18	Rhinolophus pearsonii	5'-CCGACACTGAAGAACCACGA-3' 5'-CCCTCGGAATCAAAGCTGGT-3'	Bat NV GZ_L152.18_2022 _L152.18.ab1
Caliciviridae	Bat SV GZ/L172.18/2022	L172.18	Myotis chinensis	5'-CAATGGATGCGGGTTTCGAC-3' 5'-AAGTCTTAGGCAAAGGGGGC-3'	Bat SV GZ_L172.18_2022_L172.18.ab1
Caliciviridae	Bat SV GZ/L177.18/2022	L177.18	Ia io	5'-TTGGCGTGCAGAGATTGGAT-3' 5'-CAGTTGCAGCACACCTCAAC-3'	Bat SV GZ_L177.18_2022_L177.18.ab1
Astroviridae	Bamboo rat AstV GX/B30M0308/2019	B30M0308	Rhizomys pruinosus	5'-AAACATGCCATCTACCTACCAC-3' 5'-TAGTCCCATCAAAGCGTGTCCA-3'	Bamboo rat AstV GX_B30M0308_2019_B30M0308.ab1
Astroviridae	Bamboo rat AstV GX/B30M0312/2019	B30M0312	Rhizomys pruinosus		Bamboo rat AstV GX_B30M0312_2019_B30M0312.ab1
Astroviridae	Mamastrovirus	B30M0312	Rhizomys pruinosus	5'-CTGCTAGCAACCACCTGTGA-3' 5'-ACGCCCATTCCGATTTAGCA-3'	Mamastrovirus_B30M0312.ab1
Astroviridae	Mamastrovirus	C3-26.18	Tamiops maritimus, Sciurotamias davidianus	5'-GGTCCTGCACTCAAAGCTCA-3' 5'-TGCCTCAGGAGACTTGCTCA-3'	Mamastrovirus_C3-26.18.ab1
Astroviridae	Mamastrovirus	C3-41.4	Eothenomys eva	5'-GGTCAGACCACTCAGGGAAGC-3' 5'-AGTCAGCAACCACCACAGCTTA-3'	Mamastrovirus_C3-41.4.ab1
Astroviridae	Mamastrovirus	L17.18	Rhinolophus sinicus	5'-GCATCGTGGCTCTTACCAGA-3' 5'-TTTAGGGCTCGTAGCAACCG-3'	Mamastrovirus_L17.18.ab1
Astroviridae	Mamastrovirus	L19.18	Rhinolophus sinicus		Mamastrovirus_L19.18.ab1
Astroviridae	Mamastrovirus	L18.18	Rhinolophus sinicus	5'-AGCTTTGGGGGCAGTATGAC-3' 5'-GCATGCTCTCTTAGCGCAAC-3'	Mamastrovirus_L18.18.ab1
Astroviridae	Bat AstV GD/L19.18/2020	L19.18	Rhinolophus sinicus	5'-GACAACCCAGTCCCCATCGAG-3' 5'-TCAACAACTGGTACAACGCTCA-3'	Bat AstV GD_L19.18_2020_L19.18.ab1
Astroviridae	Mamastrovirus	L2.18	Miniopterus fuliginosus	5'-ATGCCGTCAACACACCAGAT-3' 5'-ACGAGCACCCTTTCTCTTGG-3'	Mamastrovirus_L2.18.ab1
Astroviridae	Mamastrovirus	L2.18	Miniopterus fuliginosus	5'-ATATGGGCTTTGGCGTGTCA-3' 5'-GCCATAGGCAGCTCTACCAG-3'	Mamastrovirus_L2.18-1.ab1
Astroviridae	Mamastrovirus	L35.18	Hipposideros cf. larvatus	5'-CCAAGCCCTTGTCGGATCTT-3' 5'-TGGCTAAGCCTAAACCGTGG-3'	Mamastrovirus_L35.18.ab1
Astroviridae	Mamastrovirus	L43.18	Rhinolophus pusillus	5'-CCTGAAACGGCGGAAGAACCCA-3' 5'-CGACGCCAAGAAGACCGAGA-3'	Mamastrovirus_L43.18.ab1
Astroviridae	Mamastrovirus	L44.18	Rhinolophus pusillus	5'-AGGCAATCTTGAGTACATACCG-3' 5'-CATGTAATTCCCAGTCGCTTG-3'	Mamastrovirus_L44.18.ab1
Astroviridae	Mamastrovirus	L44.18	Rhinolophus pusillus	5'-CTGTTCTGCCATTGTACGGTCCA-3' 5'-GCCACGTCATTACCTAGATGCTT-3'	Mamastrovirus_L44.18-1.ab1
Astroviridae	Mamastrovirus	L44.18	Rhinolophus pusillus	5'-CCCCGCGTGTCAGTCCA-3' 5'-AGCACGCACAACTGTACCAGA-3'	Mamastrovirus_L44.18-2.ab1
Astroviridae	Mamastrovirus	L42.18	Rhinolophus pusillus	5'-TGATTCAACACCAGCCTACCCAA-3' 5'-AAACCTCGACTGGTATTGTCCC-3'	Mamastrovirus_L42.18.ab1
Astroviridae	Mamastrovirus	L45.18	Rhinolophus pusillus		Mamastrovirus_L45.18.ab1
Astroviridae	Mamastrovirus	L46.18	Rhinolophus pusillus		Mamastrovirus_L46.18.ab1
Astroviridae	Mamastrovirus	L46.18	Rhinolophus pusillus	5'-ATTCCTATCTTCTCTGCGTGA-3' 5'-CCACTCCCGATTATAGCC-3'	Mamastrovirus_L46.18-1.ab1
Astroviridae	Mamastrovirus	L60.18	Myotis ricketti	5'-TCCAAAATCCCCTAGTGTCC-3' 5'-CTGGTAATTCCCGTGCAT-3'	Mamastrovirus_L60.18.ab1
Astroviridae	Bat AstV SC/L74.18a/2021	L74.18	Hipposideros armiger	5'-ATGATCGTATTTCATCTTGGCCTT-3' 5'-GCATAGGCTTCCTCAAACCACA-3'	Bat AstV SC_L74.18a_2021_L74.18.ab1
Astroviridae	Bat AstV SC/L74.18c/2021	L74.18	Hipposideros armiger	5'-ACACACGAATGGCGTGTTTG-3' 5'-CACACATGCAGCAACGACAA-3'	Bat AstV SC_L74.18c_2021_L74.18.ab1
Astroviridae	Bat AstV SC/L74.18e/2021	L74.18	Hipposideros armiger	5'-GTTGGACTTTTGCCACGACC-3' 5'-TTCCACGGTCTTGGATGGTG-3'	Bat AstV SC_L74.18e_2021_L74.18.ab1
Astroviridae	Bat AstV SC/L74.18f/2021	L74.18	Hipposideros armiger	5'-AATTATGCAATGAATGGGCTA-3' 5'-CAGTTAAATTGGCATAAGCATC-3'	Bat AstV SC_L74.18f_2021_L74.18.ab1
Astroviridae	Mamastrovirus	L74.18	Hipposideros armiger	5'-GACGACCCTTATGGCTATCCCAA-3' 5'-ATGTTCAGCCATTTTCATGTCCA-3'	Mamastrovirus_L74.18.ab1
Astroviridae	Bat AstV SC/L74.18b/2021	L74.18	Hipposideros armiger	5'-CCGCTACCATCCTGAGTACG-3' 5'-GCTTGAGAGACGACAAGGCA-3'	Bat AstV SC_L74.18b_2021_L74.18.ab1
Astroviridae	Bat AstV SC/L74.18d/2021	L74.18	Hipposideros armiger	5'-GTAGCAAACCGCACGTTGTT-3' 5'-GCTGTTCCTGGGCAACCTAT-3'	Bat AstV SC_L74.18d_2021_L74.18.ab1
Astroviridae	Bat AstV CQ/L76.18d/2021	L76.18	Hipposideros armiger		Bat AstV CQ_L76.18d_2021_L76.18.ab1
Astroviridae	Bat AstV CQ/L76.18a/2021	L76.18	Hipposideros armiger		Bat AstV CQ_L76.18a_2021_L76.18.ab1
Astroviridae	Bat AstV CQ/L76.18c/2021	L76.18	Hipposideros armiger	5'-GGCTTGGGACGAATGAGGAA-3' 5'-AGTGGATCGTTTGGTCGCTT-3'	Bat AstV CQ_L76.18c_2021_L76.18.ab1
Astroviridae	Bat AstV CQ/L76.18b/2021	L76.18	Hipposideros armiger	5'-AGCTTTGGACCCATGAGCAA-3' 5'-CATCCGTGCCCGTTAGAGTT-3'	Bat AstV CQ_L76.18b_2021_L76.18.ab1
Astroviridae	Bat AstV CQ/L76.18e/2021	L76.18	Hipposideros armiger	5'-CAGGAGCTTTCAACAGTACGAA-3' 5'-ATCTATAGGACGTGAAAACCCTC-3'	Bat AstV CQ_L76.18e_2021_L76.18.ab1
Astroviridae	Mamastrovirus	L78.18	Rhinolophus pusillus	5'-TCGGTAACTCTCTATTCAACGTCT-3' 5'-GATAGTCCATGTACTTTGCCTGT-3'	Mamastrovirus_L78.18.ab1
Astroviridae	Bat AstV CQ/L79.18/2021	L79.18	Miniopterus fuliginosus	5'-TGCTCAGAATAACAAGCCTGCAA-3' 5'-TGTTCCAGCGCGTATAACCCTG-3'	Bat AstV CQ_L79.18_2021_L79.18.ab1
Astroviridae	Mamastrovirus	L80.18	Rhinolophus rex	5'-CAACCCCTCTAGTGATGCAA-3' 5'-GAAATCTCCACGTTTGTCC-3'	Mamastrovirus_L80.18.ab1
Astroviridae	Mamastrovirus	L8.18	Rhinolophus sinicus	5'-CATTTGAGGGGCGACCAGAT-3' 5'-GTTTTGCCAAGGGTGTGGAC-3'	Mamastrovirus_L8.18.ab1
Astroviridae	Bat AstV GD/L84.18/2021	L84.18	Myotis sp.	5'-AAAAGAAACCCCGAGCAAG-3' 5'-ATTAAAGACATACGGTTTGGC-3'	Bat AstV GD_L84.18_2021_L84.18.ab1
Astroviridae	Mamastrovirus	L85.18	Rhinolophus sp.	5'-TGGCATCAGTATATCCCACA-3' 5'-GATCTGCCAAACCTAAACCC-3'	Mamastrovirus_L85.18.ab1
Astroviridae	Bat AstV GD/L95.21/2022	L95.21	Rhinolophus sinicus	5'-TATGAAGACTATGTTMGSCAGT-3' 5'-TCATCACCATAAACMAGKGCAT-3'	Bat AstV GD_L95.21_2022_L95.21.ab1
Astroviridae	Caracal cat AstV GD/Z31/2022	Z31	Caracal caracal	5'-GCACCTCTCATCATGAATGTCC-3' 5'-TATCATTGCCAGAAGCTCGGTA-3'	Caracal cat AstV GD_Z31_2022_Z31.ab1
Astroviridae	Bat AstV GD/L93.21/2022	L93.21	Rhinolophus pusillus	5'-TTTAACGCCTCAGTACATGACC-3' 5'-TACCATTTTGTGCCTCTACACC-3'	Bat AstV GD_L93.21_2022_L93.21.ab1
Astroviridae	Rodent AstV GD/C5-49.18/2022	C5-49.18	Niviventer sp.	5'-ATYAACCGYCATGTYYTGCTT-3' 5'-TCTTAGCAGGTTTRACAAGTCCA-3'	Rodent AstV GD_C5-49.18_2022_C5-49.18.ab1
Astroviridae	Mamastrovirus	C5-50.18	Niviventer sp.		Mamastrovirus_C5-50.18.ab1
Astroviridae	Mamastrovirus	C5-55.18	Murina eleryi	5'-GCTTTATGGGAAGGCCCACT-3' 5'-GGTAGAAGCTGGTAGGGGGA-3'	Mamastrovirus_C5-55.18.ab1
Astroviridae	Mamastrovirus	C4-33.18	Rattus tanezumi	5'-CCCTTGGGAAGACCATGTCC-3' 5'-AGGGAGACGGTTGCTGATTG-3'	Mamastrovirus_C4-33.18.ab1
Astroviridae	Rodent AstV GD/C4-34.18/2021	C4-34.18	Rattus pyctoris	5'-GGGTATGGGTAAGGCCATCG-3' 5'-TCACACTGCCATTACCGGAC-3'	Rodent AstV GD_C4-34.18_2021_C4-34.18.ab1
Astroviridae	Mamastrovirus	C4-34.18	Rattus pyctoris	5'-AGCTTCTAAGGCGCTTCACT-3' 5'-TCTCTCATCAACAGGGGGTT-3'	Mamastrovirus_C4-34.18.ab1
Astroviridae	Mamastrovirus	C4-36.18	Niviventer huang	5'-CGTGGCGATGGCAATTATCC-3' 5'-CTGCGGGACCTTAGCAATCA-3'	Mamastrovirus_C4-36.18.ab1
Astroviridae	Mamastrovirus	L97.18	Pipistrellus dhofarensis	5'-ATCAGGCTCAAATCCACGCT-3' 5'-GCGACTTCACTGATCCAAGC-3'	Mamastrovirus_L97.18.ab1
Astroviridae	Mamastrovirus	L97.18	Pipistrellus dhofarensis	5'-GGGCCAACATTTGGTGAGTTG-3' 5'-CCCTCCCCCTTTTTCTTGGTT-3'	Mamastrovirus_L97.18-1.ab1
Astroviridae	Mamastrovirus	L101.18	Myotis davidii	5'-CAGAAACTCCCCACCAATGGA-3' 5'-AGAGCTGTACCCTCGATCCT-3'	Mamastrovirus_L101.18.ab1
Astroviridae	Mamastrovirus	L101.18	Myotis davidii	5'-GGGCTACACGGCACTAGTTT-3' 5'-GAGGGTCCAAAGCACCATGA-3'	Mamastrovirus_L101.18-1.ab1
Astroviridae	Bat AstV GD/L113.18/2022	L113.18	Rousettus leschenaultii	5'-TCGAGATCCACACTTTGGGC-3' 5'-CAGTGGATGCGCCAAAAACA-3'	Bat AstV GD_L113.18_2022_L113.18.ab1
Astroviridae	Mamastrovirus	L117.18	Miniopterus pusillus	5'-TTGTGCCCGCTTTCCACTTA-3' 5'- CTGTGTTTCCTGTCGACCCA-3'	Mamastrovirus_L117.18.ab1
Astroviridae	Bat AstV GZ/L162.18b/2022	L162.18	Myotis ricketti	5'-AGAGGCCGGTACCACTTTTG-3' 5'-AGTGCTGTACCCTCGATCCT-3'	Bat AstV GZ_L162.18b_2022_L162.18.ab1
Astroviridae	Bat AstV GZ/L173.18/2022	L173.18	Myotis ricketti		Bat AstV GZ_L173.18_2022_L173.18.ab1
Astroviridae	Bat AstV GZ/L162.18a/2022	L162.18	Myotis ricketti	5'-ACACCTTCTGGTCAAGCACC-3' 5'-TGTGAACCACTCACCAGCAA-3'	Bat AstV GZ_L162.18a_2022_L162.18.ab1
Astroviridae	Mamastrovirus	L171.18	Myotis siligorensis	5'-AGTATGTGAAAGGTGCGGGG-3' 5'-AACCCTACCCAATGTGCCTG-3'	Mamastrovirus_L171.18.ab1
Astroviridae	Bat AstV GZ/L177.18/2022	L177.18	Ia io	5'-AGCTTCCGTGCTTCCCTTAC-3' 5'-AGGTTGGGGTCGAGATACGA-3'	Bat AstV GZ_L177.18_2022_L177.18.ab1
Astroviridae	Bat AstV GZ/L180.18/2022	L180.18	Rhinolophus pearsonii	5'-TACATCCCTCCTGAGCCGAA-3' 5'-ATCAGGTGGTTGCTCGTCAG-3'	Bat AstV GZ_L180.18_2022_L180.18.ab1
Paramyxoviridae	Pangolin PMV GD/M5-9/2019	M5-9	Manis javanica	5'-TCAGGAAGCCGGTGAAAGAC-3' 5'-GCACGAACCAATGTTGCACT-3'	Pangolin PMV GD_M5-9_2019_M5-9.ab1
Paramyxoviridae	Pangolin PMV GD/P42-2/2019	p42-2	Manis javanica		Pangolin PMV GD_P42-2_2019_p42-2.ab1
Paramyxoviridae	Pangolin PMV GD/P21-2/2019	p21-2	Manis javanica		Pangolin PMV GD_P21-2_2019_p21-2.ab1
Paramyxoviridae	Pangolin PMV GD/P44-2/2019	p44-2	Manis javanica		Pangolin PMV GD_P44-2_2019_p44-2.ab1
Paramyxoviridae	Pangolin PMV GD/P22-2/2019	p22-2	Manis javanica	5'-AGAACTGCTGCAAAACGCTG-3' 5'-CGACGACGCCTCCATTCATA-3'	Pangolin PMV GD_P22-2_2019_p22-2.ab1
Paramyxoviridae	Pangolin PMV GD/P36-2/2019	p36-2	Manis javanica	5'-AGTGCAACATTGGTTCGTGC-3' 5'-AAGCCGTAGAGCGAGTATGC-3'	Pangolin PMV GD_P36-2_2019_p36-2.ab1
Paramyxoviridae	Respirovirus	p36-6	Manis javanica		Respirovirus_p36-6.ab1
Paramyxoviridae	Pangolin PMV GD/P36-9/2019	p36-9	Manis javanica		Pangolin PMV GD_P36-9_2019_p36-9.ab1
Paramyxoviridae	Respirovirus	p42-3	Manis javanica	5'-TGTTAACTGGGTTAAGCTTGTTCG-3' 5'-ACTGGTTGCCCTGATGACTT-3'	Respirovirus_p42-3.ab1
Paramyxoviridae	Pangolin PMV GD/P42-9/2019	p42-9	Manis javanica	5'-GGGCCGATATACGTTTGAACC-3' 5'-TAATCGATCCGAGACCGCGA-3'	Pangolin PMV GD_P42-9_2019_p42-9.ab1
Paramyxoviridae	Rodent PMV SC/C3-15.4a/2021	C3-15.4	Eothenomys eva	5'-GGAGCCTTCACCCAAGAACA-3' 5'-TGCCTGAGAGCAATCAAGGG-3'	Rodent PMV SC_C3-15.4a_2021_C3-15.4.ab1
Paramyxoviridae	Rodent PMV SC/C3-15.4b/2021	C3-15.4	Eothenomys eva	5'-AGAGCACATGGGTAGGGGAT-3' 5'-AACGGTTCAAGGAAGTGGCT-3'	Rodent PMV SC_C3-15.4b_2021_C3-15.4.ab1
Paramyxoviridae	Jeilongvirus	C3-21.4	Eozapus setchuanus	5'-AGCCGAGCTGTGCCTTTAAT-3' 5'-AAACCCTGGCTGGAACACAA-3'	Jeilongvirus_C3-21.4.ab1
Paramyxoviridae	Rodent PMV SC/C3-21.4/2021	C3-21.4	Eozapus setchuanus	5'-TCCAGGGAGTCAATAGGGGG-3' 5'-CAGTCCGACCGAAAGTGTCA-3'	Rodent PMV SC_C3-21.4_2021_C3-21.4.ab1
Paramyxoviridae	Jeilongvirus	C3-22.4	Eothenomys eva	5'-GCTTTGCTCTCACGTGATCC-3' 5'-TGCAATTCCACGACAAAAGCAT-3'	Jeilongvirus_C3-22.4.ab1
Paramyxoviridae	Pika PMV SC/C3-23.4/2021	C3-23.4	Ochotona cansus	5'-TGCTGAGCCAGTAAAGCACA-3' 5'-TGCATGTCAAGTTGTTGCCG-3'	Pika PMV SC_C3-23.4_2021_C3-23.4.ab1
Paramyxoviridae	Jeilongvirus	C3-26.4	Tamiops maritimus, Sciurotamias davidianus	5'-GGAGCTATGCTCAGCCTGTT-3' 5'-CACTCTGCTTCGAATCCCTGA-3'	Jeilongvirus_C3-26.4.ab1
Paramyxoviridae	Rodent PMV SC/C3-28.4/2021	C3-28.4	Eothenomys eva	5'-AGACTGGGCTAGTGACCCAT-3' 5'-TTGGTCGTCCCTGAGCTAGA-3'	Rodent PMV SC_C3-28.4_2021_C3-28.4.ab1
Paramyxoviridae	Jeilongvirus	C3-31.4	Ochotona sp.	5'-AGGCAGCACTTTAGGTGCAA-3' 5'-GAAAGTAACTCGCCCGGGAA-3'	Jeilongvirus_C3-31.4.ab1
Paramyxoviridae	Rodent PMV SC/C3-38.4a/2021	C3-38.4	Apodemus draco	5'-CTTGATGCCGACCTGACACT-3' 5'-TGAAAGCGGGAGGATTGAGG-3'	Rodent PMV SC_C3-38.4a_2021_C3-38.4.ab1
Paramyxoviridae	Insectivora PMV SC/C7-49.4/2022	C7-49.4	Chodsigoa hypsibia	5'-AGATGCAGGGTTGGTGATCG-3' 5'-CGGACCCAGTGGATTCAGAC-3'	Insectivora PMV SC_C7-49.4_2022_C7-49.4.ab1
Paramyxoviridae	Rodent PMV SC/C3-38.4b/2021	C3-38.4	Apodemus draco	5'-TGGTGCTCGGCAGGAAATAG-3' 5'-CCAGGCTTGTTCCCATGAGT-3'	Rodent PMV SC_C3-38.4b_2021_C3-38.4.ab1
Paramyxoviridae	Unclassified Paramyxoviridae	L71.4	Rhinolophus sp.	5'-CTGGATAGAGACCGAATGCCA-3' 5'-ATAGCACCTGACCCTTCTCC-3'	Unclassified Paramyxoviridae_L71.4.ab1
Paramyxoviridae	Unclassified Paramyxoviridae	L75.2	Rhinolophus sp.	5'-TCCAATCAACTGTTCCCGCA-3' 5'-TGAGGGCATCTCTTCTCCGA-3'	Unclassified Paramyxoviridae_L75.2.ab1
Paramyxoviridae	Pangolin PMV GD/P42-9/2019	M5-2	Manis javanica	5'-CGTCGTCGCTAACTGCATTG-3' 5'-CCACCGAGAGAGGTAGACCA-3'	Pangolin PicoV GD_M5-2_2019_M5-2.ab1
Paramyxoviridae	Bat PMV GD/L84.18/2021	L84.18	Myotis sp.		Bat PMV GD_L84.18_2021_L84.18.ab1
Paramyxoviridae	Bat PMV GD/L86.18/2021	L86.18	Rhinolophus pusillus		Bat PMV GD_L86.18_2021_L86.18.ab1
Arenaviridae	Miányáng virus SC/C3-17.2a/2021	C3-17.2	Ochotona cansus	5'-CAGTGGTGCAATGAACCTGC-3' 5'-TGCCCCCAACTTTTGTCTGT-3'	Miányáng virus SC_C3-17.2a_2021_C3-17.2.ab1
Arenaviridae	Miányáng virus SC/C3-17.2b/2021	C3-17.2	Ochotona cansus	5'-AGTACTGCGTGTCAAAGGGG-3' 5'-CAACTGCAACACTGGCTGAC-3'	Miányáng virus SC_C3-17.2b_2021_C3-17.2.ab1
Arenaviridae	Miányáng virus SC/C6-241.18/2021	C6-241.18	Ochotona cansus	5'-AGGAGCCAGAAGCATAA-3' 5'-AAGCCGCATAGATTGA-3'	Miányáng virus SC_C6-241.18_2021_C6-241.18.ab1
Arenaviridae	Miányáng virus SC/C6-245.18/2021	C6-245.18	Ochotona cansus		Miányáng virus SC_C6-245.18_2021_C6-245.18.ab1
Arenaviridae	Miányáng virus SC/C6-247.18/2021	C6-247.18	Ochotona cansus		Miányáng virus SC_C6-247.18_2021_C6-247.18.ab1
Arenaviridae	ābà virus SC/C3-30.2/2021	C3-30.2	Ochotona sp.	5'-TAAACCAAAGAGCGAGACGTT-3' 5'-AGACGCATTTATCACTTACCAC-3'	ābà virus SC_C3-30.2_2021_C3-30.2.ab1
Arenaviridae	ābà virus SC/C3-30.4/2021	C3-30.4	Ochotona sp.		ābà virus SC_C3-30.4_2021_C3-30.4.ab1
Arenaviridae	ābà virus SC/C3-30.18/2021	C3-30.18	Ochotona sp.		ābà virus SC_C3-30.18_2021_C3-30.18.ab1
Arenaviridae	Gānzī virus SC/C3-32.2/2021	C3-32.2	Ochotona curzoniae	5'-CTAACGGAAATACAATTACTTGC-3' 5'-GCTGAACAATAGTCTTACCGAT-3'	Gānzī virus SC_C3-32.2_2021_C3-32.2.ab1
Coronaviridae	Coronaviruses	B80F0308	Rhizomys pruinosus	5'-AAGCCGCATCAAGTTACTAAGCA-3' 5'-GTCATCCACATAAGGCTCGTCCA-3'	Coronaviruses_B80F0308.ab1
Coronaviridae	Coronaviruses	B80F0412	Rhizomys pruinosus	5'-CTGGAAGTAGAAGCTCCTCTG-3' 5'-TCCTTCAATGTCGTCTCCATA-3'	Coronaviruses_B80F0412.ab1
Coronaviridae	Coronaviruses	B80F0508	Rhizomys pruinosus	5'-ATGAGAATTTGAATGCCTACCAG-3' 5'-ATTCATTTACTAAAGCATTGCAGGA-3'	Coronaviruses_B80F0508.ab1
Coronaviridae	Pika CoV SC/C3-23.18/2021	C3-23.18	Ochotona cansus	5'-GCTACTTCTGATTTAAGCGTTG-3' 5'-CTCATTATAACGATCTGCCACT-3'	Pika CoV SC_C3-23.18_2021_C3-23.18.ab1
Coronaviridae	Rodent CoV SC/C4-18.18/2021	C4-18.18	Niviventer confucianus		Rodent CoV SC_C4-18.18_2021_C4-18.18.ab1
Coronaviridae	Pika CoV SC/C4-31.18/2021	C4-31.18	Ochotona sp.		Pika CoV SC_C4-31.18_2021_C4-31.18.ab1
Coronaviridae	Pika CoV SC/C3-32.18/2021	C3-32.18	Ochotona curzoniae	5'-ACCCAAGATGGTAATGCTGCT-3' 5'-ACCCCTGGTTGCTGCTATAC-3'	Pika CoV SC_C3-32.18_2021_C3-32.18.ab1
Coronaviridae	Bat CoV GD/L113.18/2022	L113.18	Rousettus leschenaultii	5'-AGTTTGGTAAGGCCCGTCTG-3' 5'-TCACGTAAAAACCGCCTCCA-3'	Bat CoV GD_L113.18_2022_L113.18.ab1
Coronaviridae	Bat CoV GD/L155.18/2022	L155.18	Myotis davidii	5'-GGCCCATTATGCCGTAAGGT-3' 5'-TTGGTGGTACTGTCGTGTGG-3'	Bat CoV GD_L155.18_2022_L155.18.ab1
Coronaviridae	Coronaviruses	L117.18	Miniopterus pusillus	5'-GGTTGGGACTATCCTAAGTGTGA-3' 5'-CCATCATCAGATAGAATCATCATA-3'**	Coronaviruses_L117.18.ab1
Coronaviridae	Bat CoV GD/L118.18/2022	L118.18	Miniopterus pusillus		Bat CoV GD_L118.18_2022_L118.18.ab1
Coronaviridae	Bat CoV GD/L102.18/2022	L102.18	Rhinolophus affinis		Bat CoV GD_L102.18_2022_L102.18.ab1
Coronaviridae	Bat CoV GD/L105.18b/2022	L105.18	Rhinolophus affinis		Bat CoV GD_L105.18b_2022_L105.18.ab1
Coronaviridae	Bat CoV GD/L109.18/2022	L109.18	Hipposideros pomona		Bat CoV GD_L109.18_2022_L109.18.ab1
Coronaviridae	Bat CoV GD/L18.18/2020	L18.18	Rhinolophus sinicus		Bat CoV GD_L18.18_2020_L18.18.ab1
Coronaviridae	Bat CoV GD/L19.18/2020	L19.18	Rhinolophus sinicus		Bat CoV GD_L19.18_2020_L19.18.ab1
Coronaviridae	Pika CoV SC/C3-17.18/2021	C3-17.18	Ochotona cansus		Pika CoV SC_C3-17.18_2021_C3-17.18.ab1
Coronaviridae	Bat CoV GZ/L165.18/2022	L165.18	Ia io		Bat CoV GZ_L165.18_2022_L165.18.ab1
Coronaviridae	Bat CoV GD/L17.18/2020	L17.18	Rhinolophus sinicus		Bat CoV GD_L17.18_2020_L17.18.ab1
Coronaviridae	Bat CoV GD/L46.18/2021	L46.18	Rhinolophus pusillus		Bat CoV GD_L46.18_2021_L46.18.ab1
Coronaviridae	Bat CoV SC/L75.18/2021	L75.18	Rhinolophus sp.		Bat CoV SC_L75.18_2021_L75.18.ab1
Coronaviridae	Coronaviruses	L8.18	Rhinolophus sinicus		Coronaviruses_L8.18.ab1
Coronaviridae	Bat CoV CQ/L80.18/2021	L80.18	Rhinolophus rex		Bat CoV CQ_L80.18_2021_L80.18.ab1
Coronaviridae	Pangolin CoV GD/M5-9/2019	M5-9	Manis javanica		Pangolin CoV GD_M5-9_2019_M5-9.ab1
Coronaviridae	Coronaviruses	L29.18	Rhinolophus pusillus	5'-GTTCCTACACCAGCTGCAT-3' 5'-TAATCTCAACATCACCCACACCG-3'	Coronaviruses_L29.18.ab1
Coronaviridae	Coronaviruses	L30.18	Rhinolophus pusillus	5'-CCTACAGAACCAATGTCCGCTA-3' 5'-TTCCATTGTTGGCTCGTCT-3'	Coronaviruses_L30.18.ab1
Coronaviridae	Coronaviruses	L33.18	Rhinolophus pusillus	5'-TCTGCTGGATTTAGCCTTTGGA-3' 5'-TAGCAGCGATGTCAACACCC-3'	Coronaviruses_L33.18.ab1
Coronaviridae	Bat CoV GD/L35.18/2020	L35.18	Hipposideros cf. larvatus	5'-CGCAAAAAGGTGATGCTGCT-3' 5'-AGCATAAGCGGTTGAGGCAT-3'	Bat CoV GD_L35.18_2020_L35.18.ab1
Coronaviridae	Coronaviruses	L40.18	Rhinolophus pusillus	5'-CCTACTGGCCTTGGTAATCGAA-3' 5'-GAATTGCCCTTCTGACTTTGCTT-3'	Coronaviruses_L40.18.ab1
Coronaviridae	Coronaviruses	L41.18	Rhinolophus pusillus	5'-GTCAATTGGACGTTCTTTGCAT-3' 5'-TCAGTTTGACTCGCTACAGCAG-3'	Coronaviruses_L41.18.ab1
Coronaviridae	Bat CoV GD/L43.18/2021	L43.18	Rhinolophus pusillus	5'-TCAGGTGTTGACGGAGGTTG-3' 5'-CCACAAAAACACCAGCAGACA-3'	Bat CoV GD_L43.18_2021_L43.18.ab1
Coronaviridae	Bat CoV GD/L49.18/2021	L49.18	Hipposideros pomona	5'-GGGTTGGGAYTAYCCTAARTGTGA-3' 5'-TAACARACWACACCATCRTCW-3'	Bat CoV GD_L49.18_2021_L49.18.ab1
Coronaviridae	Bat CoV GZ/L172.18/2022	L172.18	Myotis chinensis		Bat CoV GZ_L172.18_2022_L172.18.ab1
Coronaviridae	Bat CoV GD/L173.18/2022	L173.18	Myotis ricketti		Bat CoV GD_L173.18_2022_L173.18.ab1
Coronaviridae	Rodent CoV SC/C3-15.18/2021	C3-15.18	Eothenomys eva		Rodent CoV SC_C3-15.18_2021_C3-15.18.ab1
Coronaviridae	Bat CoV GD/L73.18/2021	L73.18	Hipposideros pomona		Bat CoV GD_L73.18_2021_L73.18.ab1
Coronaviridae	Bat CoV GD/L81.18/2021	L81.18	Rhinolophus pusillus		Bat CoV GD_L81.18_2021_L81.18.ab1
Coronaviridae	Bat CoV GD/L87.18/2021	L87.18	Rhinolophus pusillus		Bat CoV GD_L87.18_2021_L87.18.ab1
Coronaviridae	Bat CoV GD/L88.18/2022	L88.18	Hipposideros pomona		Bat CoV GD_L88.18_2022_L88.18.ab1
Coronaviridae	Coronaviruses	L69.18	Rhinolophus sp.	5'-TTGTGCTAGTTACCATACAGCTT-3' 5'-GCTGCACTCTAAGGAATCACC-3'	Coronaviruses_L69.18.ab1
Coronaviridae	Coronaviruses	L75.4	Rhinolophus sp.	5'-GATGGCTTGTTGTTGGCGTT-3' 5'-TTGTGCTTACAAAGGCACGC-3'	Coronaviruses_L75.4.ab1
Coronaviridae	Coronaviruses	L90.18	Niviventer sp.	5'-TACTTATGATGTTAATGCCGACT-3' 5'-ATGCTACTAAAACACATGCCAT-3'	Coronaviruses_L90.18.ab1
Coronaviridae	Coronaviruses	P21-2	Manis javanica	5'-GACAGGTTGATCACTGGCAG-3' 5'-GTGCTGACTGCGGAAAAGAC-3'	Coronaviruses_P21-2.ab1
Coronaviridae	Pangolin CoV GD/P44-9/2019	P44-9	Manis javanica		Pangolin CoV GD_P44-9_2019_P44-9.ab1
Coronaviridae	Coronaviruses	P38-2	Manis javanica		Coronaviruses_P38-2.ab1
Coronaviridae	Pangolin CoV GD/P79-9/2019	P79-9	Manis javanica		Pangolin CoV GD_P79-9_2019_P79-9.ab1
Coronaviridae	Pika CoV SC/C6-241.18/2021	C6-241.18	Ochotona cansus	5'-AGGAGTGAGCCATACTACGA-3' 5'-GCCTAACAACATCCCATTT-3'	Pika CoV SC_C6-241.18_2021_C6-241.18.ab1
Coronaviridae	Pika CoV SC/C6-247.18/2021	C6-247.18	Ochotona cansus	5'-AGACCGCTCACGAATAACAGA-3' 5'-AGGAGAGCAATGAATGCAGC-3'	Pika CoV SC_C6-247.18_2021_C6-247.18.ab1
Coronaviridae	Bat CoV GD/L154.18/2022	L154.18	Rhinolophus pusillus	5'-TTGTGAACACACGCAATGCT-3' 5'-ACTCATGGGGGCCCTTAGAA-3'	Bat CoV GD_L154.18_2022_L154.18.ab1
Parvoviridae	Bamboo rat PV GX/B80F0405/2019	B80F0405	Rhizomys pruinosus	5'-GCTTTGACAACCAAACGCACT-3' 5'-TACCTGTGGCAAATTCGTCACC-3'	Bamboo rat PV GX_B80F0405_2019_B80F0405.ab1
Parvoviridae	Bamboo rat PV GX/B80F0408/2019	B80F0408	Rhizomys pruinosus		Bamboo rat PV GX_B80F0408_2019_B80F0408.ab1
Parvoviridae	Bamboo rat PV GX/B80F0412/2019	B80F0412	Rhizomys pruinosus		Bamboo rat PV GX_B80F0412_2019_B80F0412.ab1
Parvoviridae	Parvoviruses	C1-10.18	Apodemus draco		Parvoviruses_C1-10.18.ab1
Parvoviridae	Parvoviruses	C1-10.2	Apodemus draco		Parvoviruses_C1-10.2.ab1
Parvoviridae	Parvoviruses	C1-11.2	Apodemus draco		Parvoviruses_C1-11.2.ab1
Parvoviridae	Parvoviruses	C1-12.2	Apodemus draco		Parvoviruses_C1-12.2.ab1
Parvoviridae	Parvoviruses	C1-2.18	Niviventer confucianus		Parvoviruses_C1-2.18.ab1
Parvoviridae	Parvoviruses	C1-9.18	Apodemus draco		Parvoviruses_C1-9.18.ab1
Parvoviridae	Parvoviruses	C3-14.18	Apodemus draco		Parvoviruses_C3-14.18.ab1
Parvoviridae	Parvoviruses	C3-14.2	Apodemus draco		Parvoviruses_C3-14.2.ab1
Parvoviridae	Parvoviruses	C3-14.4	Apodemus draco		Parvoviruses_C3-14.4.ab1
Parvoviridae	Parvoviruses	C3-15.18	Eothenomys eva		Parvoviruses_C3-15.18.ab1
Parvoviridae	Parvoviruses	C3-19.18	Eospalax rufescens & Apodemus peninsulae		Parvoviruses_C3-19.18.ab1
Parvoviridae	Parvoviruses	C3-19.2	Eospalax rufescens		Parvoviruses_C3-19.2.ab1
Parvoviridae	Parvoviruses	C3-19.4	Eospalax rufescens		Parvoviruses_C3-19.4.ab1
Parvoviridae	Parvoviruses	C3-20.18	Apodemus peninsulae		Parvoviruses_C3-20.18.ab1
Parvoviridae	Parvoviruses	C3-20.2	Apodemus peninsulae		Parvoviruses_C3-20.2.ab1
Parvoviridae	Parvoviruses	C3-20.4	Apodemus peninsulae		Parvoviruses_C3-20.4.ab1
Parvoviridae	Parvoviruses	C3-21.2	Eozapus setchuanus		Parvoviruses_C3-21.2.ab1
Parvoviridae	Parvoviruses	C3-27.2	Apodemus draco		Parvoviruses_C3-27.2.ab1
Parvoviridae	Parvoviruses	C3-27.4	Apodemus draco		Parvoviruses_C3-27.4.ab1
Parvoviridae	Rodent PV GD/C3-33.2/2021	C3-33.2	Rattus tanezumi		Rodent PV GD_C3-33.2_2021_C3-33.2.ab1
Parvoviridae	Rodent PV GD/C3-33.4/2021	C3-33.4	Rattus tanezumi		Rodent PV GD_C3-33.4_2021_C3-33.4.ab1
Parvoviridae	Rodent PV GD/C3-35.4/2021	C3-35.4	Niviventer huang		Rodent PV GD_C3-35.4_2021_C3-35.4.ab1
Parvoviridae	Rodent PV GD/C3-36.4/2021	C3-36.4	Niviventer huang		Rodent PV GD_C3-36.4_2021_C3-36.4.ab1
Parvoviridae	Parvoviruses	C4-33.18	Rattus tanezumi		Parvoviruses_C4-33.18.ab1
Parvoviridae	Parvoviruses	C5-51.18	Apodemus agrarius		Parvoviruses_C5-51.18.ab1
Parvoviridae	Parvoviruses	C5-55.18	Murina eleryi		Parvoviruses_C5-55.18.ab1
Parvoviridae	Parvoviruses	M5-9	Manis javanica	5'-CAGTGTAGCATTAGCCGTTTGA-3' 5'-TGACTTCAGCAAATGCCAACG-3'	Parvoviruses_M5-9.ab1
Parvoviridae	Bat PV GD/L30.18/2021	L30.18	Rhinolophus pusillus	F:5'-GATGTATCCAAACCAAGCG-3' INR:5'-AGTAACATCTGATTTATGAGGC-3' OUTR:5'-TTATAAGCCCCATTAGTGTCA-3'	Bat PV GD_L30.18_2021_L30.18.ab1
Parvoviridae	Bat PV GD/L52.18/2021	L52.18	Rhinolophus pusillus		Bat PV GD_L52.18_2021_L52.18.ab1
Parvoviridae	Bat PV GD/L54.18/2021	L54.18	Rhinolophus pusillus		Bat PV GD_L54.18_2021_L54.18.ab1
Parvoviridae	Bat PV GD/L55.18/2021	L55.18	Rhinolophus pusillus		Bat PV GD_L55.18_2021_L55.18.ab1
Parvoviridae	Bat PV GD/L58.18/2021	L58.18	Rhinolophus pusillus		Bat PV GD_L58.18_2021_L58.18.ab1
Parvoviridae	Parvoviruses	L60.18	Myotis ricketti		Parvoviruses_L60.18.ab1
Parvoviridae	Pangolin PV GD/P11-2/2019	P11-2	Manis javanica	5'-ATATTCTCACTCCGTGGCAGT-3' 5'-ATTTTATTGTTCAATATAAATGCATAGCACGCAAG-3'	Pangolin PV GD_P11-2_2019_P11-2.ab1
Parvoviridae	Pangolin PV GD/P11-7/2019	P11-7	Manis javanica	5'-ATATTCTCACTCCGTGGCAGT-3' 5'ATTTTATTGTTCAATATAAATGCATAGCACGCAAG-3'	Pangolin PV GD_P11-7_2019_P11-7.ab1
Parvoviridae	Parvoviruses	P42-2	Manis javanica	5'-RTATTCTCACTCCSTGGCAG-3' 5'-CCATCRGGAGTYWKTATAGCACCYT-3'	Parvoviruses_P42-2.ab1
Parvoviridae	Parvoviruses	P42-4	Manis javanica		Parvoviruses_P42-4.ab1
Parvoviridae	Pangolin PV GD/P47-2/2019	P47-2	Manis javanica	5'-ACTACTGATAACTCTACGTCCA-3' 5'-TTTCCTCTTAAGTTTTCGGGTA-3'	Pangolin PV GD_P47-2_2019_P47-2.ab1
Parvoviridae	Parvoviruses	P47-3	Manis javanica		Parvoviruses_P47-3.ab1
Parvoviridae	Parvoviruses	P47-7	Manis javanica		Parvoviruses_P47-7.ab1
Parvoviridae	Parvoviruses	P77-2	Manis javanica	5'-GCTAAGCGAATGGCTGAACG-3' 5'-CAGCACTTGGAGGGCTAACA-3'	Parvoviruses_P77-2.ab1
Parvoviridae	Parvoviruses	P77-6	Manis javanica	5'-AAATGCACGGATGGAATTGGA-3' 5'-CAAACCAAAGTCTCCTGGAAGC-3'	Parvoviruses_P77-6.ab1
Parvoviridae	Parvoviruses	Z26	Aonyx cinerea	5'-GGACGACCATCACTTGCAAAA-3' 5'-GAAGTGACGGCAGCGAAAAC-3'	Parvoviruses_Z26.ab1
Parvoviridae	Lion PV GD/Z30/2021	Z30	Panthera leo	5'-ATGATGGCACAACCAGGAGG-3' 5'-CGGCGTCAGAAGGGTTAGTT-3'	Lion PV GD_Z30_2021_Z30.ab1
Parvoviridae	Parvoviruses	P47-2	Manis javanica	5'-TAGGTTGGTGGGAAGAGGGAA-3' 5'-TCCGCAGATGAGAACCAATCA-3'	Parvoviruses_P47-2.ab1
Parvoviridae	Parvoviruses	L152.18	Rhinolophus pearsonii	5'-CGCGTAGTCCTGTTCAGTGT-3' 5'-ACCTGCAGTAGCCAATGGAC-3'	Parvoviruses_L152.18.ab1
Parvoviridae	Parvoviruses	L186.18	Rhinolophus pearsonii		Parvoviruses_L186.18.ab1
Parvoviridae	Parvoviruses	L84.18	Myotis sp.	5'-GGAGTACGACTTCCTCGTGC-3' 5'-CTACGCAGCCGACGTAAAAG-3'	Parvoviruses_L84.18.ab1
Parvoviridae	Parvoviruses	L95.21	Rhinolophus sinicus		Parvoviruses_L95.21.ab1
Parvoviridae	Parvoviruses	L146.18	Murina sp.		Parvoviruses_L146.18.ab1
Picornaviridae	Picornaviruses	B30M0312	Rhizomys pruinosus	5'-TGTCCATTCCATCCGCCATT-3' 5'-CGTAGGTGTCAGGGTCCATC-3'	Picornaviruses_B30M0312.ab1
Picornaviridae	Picornaviruses	C1-4.18	Uropsilus sp.	5'-TGGAGACCATGGCAAGTAGG-3' 5'-CATGCTCAGCCAAAATGCGA-3'	Picornaviruses_C1-4.18.ab1
Picornaviridae	Insectivora PicoV SC/C4-16.18c/2021	C4-16.18	Uropsilus sp.& Soricidea	5'-GTATACGAGGTGATCTTAACCC-3' 5'-ATCACCATAATTCTTCGCTCT-3'	Insectivora PicoV SC_C4-16.18c_2021_C4-16.18.ab1
Picornaviridae	Insectivora PicoV SC/C4-16.18a/2021	C4-16.18	Uropsilus sp.& Soricidea	5'-GAGYCCACAGATTCTTTTYGAT-3' 5'-CCTTAAGCCKTCGRTARAGC-3'	Insectivora PicoV SC_C4-16.18a_2021_C4-16.18.ab1
Picornaviridae	Insectivora PicoV SC/C4-16.18b/2021	C4-16.18	Uropsilus sp.& Soricidea		Insectivora PicoV SC_C4-16.18b_2021_C4-16.18.ab1
Picornaviridae	Insectivora PicoV SC/C4-29.18b/2021	C4-29.18	Sorex bedfordiae, Blarinella griselda, Anourosorex squamipes, Uropsilus soricipes	5'-AAGAAATTGATCCATTGCGACT-3' 5'-TTTGCGAATGACTTGATGCTCT-3'	Insectivora PicoV SC_C4-29.18b_2021_C4-29.18.ab1
Picornaviridae	Insectivora PicoV SC/C4-29.18c/2021	C4-29.18	Sorex bedfordiae, Blarinella griselda, Anourosorex squamipes, Uropsilus soricipes	5'-CCATCTTTATACCTATCGACCA-3' 5'-CATCAAAATCCAAAGGTGCAT-3'	Insectivora PicoV SC_C4-29.18c_2021_C4-29.18.ab1
Picornaviridae	Insectivora PicoV SC/C4-29.18a/2021	C4-29.18	Sorex bedfordiae, Blarinella griselda, Anourosorex squamipes, Uropsilus soricipes	5'-GACAAGTCCTGGTTACCCGTA-3' 5'-GCACCCAATTCAAAATGTCGAG-3'	Insectivora PicoV SC_C4-29.18a_2021_C4-29.18.ab1
Picornaviridae	Picornaviruses	C4-29.18	Sorex bedfordiae, Blarinella griselda, Anourosorex squamipes, Uropsilus soricipes	5'-TCAGAAACCGTTCAAAGACGAG-3' 5'-TCCAGCAATCCAATAGTGTCC-3'	Picornaviruses_C4-29.18.ab1
Picornaviridae	Picornaviruses	L1.18	Miniopterus fuliginosus	5'-TCCAGGCTTGAAACGGATGT-3' 5'-ACTGGGCATTGCCATTCGAT-3'	Picornaviruses_L1.18.ab1
Picornaviridae	Bat PicoV GD/L117.18b/2022	L117.18	Miniopterus pusillus	5'-CTTGGGACAAGAGAACCCCC-3' 5'-AAAAACACTTTGCACCGCCA-3'	Bat PicoV GD_L117.18b_2022_L117.18.ab1
Picornaviridae	Bat PicoV GD/L117.18f/2022	L117.18	Miniopterus pusillus	5'-CCGGCCCATCTTAGACCTTT-3' 5'-CCACCTTTGCATTTGGCAGT-3'	Bat PicoV GD_L117.18f_2022_L117.18.ab1
Picornaviridae	Picornaviruses	L12.18	Miniopterus pusillus	5'-GTCTGAACCTAATGCCATTCGAC-3' 5'-CTTGAGTTTTGGCTACCCTCC-3'	Picornaviruses_L12.18.ab1
Picornaviridae	Picornaviruses	L12.18	Miniopterus pusillus	5'-ACTATTTGTAATGAAATACGCTCT-3' 5'-TAGGATCATAAACTTCTCCCCTT-3'	Picornaviruses_L12.18-1.ab1
Picornaviridae	Bat PicoV GD/L12.18a/2020	L12.18	Miniopterus pusillus	5'-CCGAGGAAGTCGTTCGAGTG-3' 5'-CCCCAGCAATCCAGTGATGA-3'	Bat PicoV GD_L12.18a_2020_L12.18.ab1
Picornaviridae	Bat PicoV GX/L124.18/2022	L124.18	Myotis davidii	5'-GCACTGGTCCGAAGTCTCTT-3' 5'-GTGCCCCTACAATTAGCCCA-3'	Bat PicoV GX_L124.18_2022_L124.18.ab1
Picornaviridae	Bat PicoV GX/L125.18/2022	L125.18	Hipposideros armiger	5'-CAAGGTGAGTTCAGGCGGAT-3' 5'-CCACGCGAAAGTGAACCATC-3'	Bat PicoV GX_L125.18_2022_L125.18.ab1
Picornaviridae	Bat PicoV GX/L142.18/2022	L142.18	Myotis davidii	5'-CCAGATGCATTGAGGCTTGC-3' 5'-AATCTCAAGCGGGGACACTG-3'	Bat PicoV GX_L142.18_2022_L142.18.ab1
Picornaviridae	Bat PicoV GZ/L164.18/2022	L164.18	Rhinolophus affinis	5'-CAGTCCATGACCAAGGTCCC-3' 5'-CGCGTCCCACGTATCCATTA-3'	Bat PicoV GZ_L164.18_2022_L164.18.ab1
Picornaviridae	Picornaviruses	L17.18	Rhinolophus sinicus	5'-TGGACAGCCACTAAATCGCTTG-3' 5'-CTCCTTCATCGCATAAGTTACGG-3'	Picornaviruses_L17.18.ab1
Picornaviridae	Bat PicoV GD/L20.18/2020	L20.18	Rhinolophus sinicus		Bat PicoV GD_L20.18_2020_L20.18.ab1
Picornaviridae	Picornaviruses	L17.18	Rhinolophus sinicus	5'-TTTCCAGAAGACTGTTTGCGTCA-3' 5'-TAGGATTGCCACCATAAACTTGC-3'	Picornaviruses_L17.18-1.ab1
Picornaviridae	Picornaviruses	L175.18	Miniopterus schreibersii	5'-AGGATTTGATCCCACCACGC-3' 5'-AAAGGGGTAGGTAGCCACGA-3'	Picornaviruses_L175.18.ab1
Picornaviridae	Picornaviruses	L178.18	Hipposideros armiger	5'-AAAGCAGGTAAGAACCCCCG-3' 5'-CTTCCCTTGTCAGCATCCGT-3'	Picornaviruses_L178.18.ab1
Picornaviridae	Picornaviruses	L22.18	Rhinolophus sinicus	5'-ATCAAAGAGTTCAATGCTGCCTGT-3' 5'-TCTTCTCCGTCTGGGTTTTGTCC-3'	Picornaviruses_L22.18.ab1
Picornaviridae	Bat PicoV GD/L23.18/2020	L23.18	Rhinolophus sinicus	5'-CCTTCACAACATTCCAGGGGAG-3' 5'-TCTTTAGCGGCAGAAACAAGCAA-3'	Bat PicoV GD_L23.18_2020_L23.18.ab1
Picornaviridae	Bamboo rat PicoV GX/B45M0208/2019	B45M0208	Rhizomys pruinosus	5'-RTATGTCCATTCMATCCGCCAT-3' 5'-AGATRACATCATCACCGTAYGCM-3'	Bamboo rat PicoV GX_B45M0208_2019_B45M0208.ab1
Picornaviridae	Bat PicoV GD/L24.18b/2020	L24.18	Rhinolophus sinicus		Bat PicoV GD_L24.18b_2020_L24.18.ab1
Picornaviridae	Bat PicoV GD/L25.18b/2020	L25.18	Rhinolophus sinicus		Bat PicoV GD_L25.18b_2020_L25.18.ab1
Picornaviridae	Bat PicoV GD/L25.18a/2020	L25.18	Rhinolophus sinicus	5'-AAGATGAGCTTCGCCCAGTC-3' 5'-AGCACTCTTTGTCCAGCGAA-3'	Bat PicoV GD_L25.18a_2020_L25.18.ab1
Picornaviridae	Bat PicoV GD/L24.18a/2020	L24.18	Rhinolophus sinicus		Bat PicoV GD_L24.18a_2020_L24.18.ab1
Picornaviridae	Bat PicoV GD/L26.18/2020	L26.18	Rhinolophus sinicus	5'-GAATCACCTGCTTACGGGGT-3' 5'-GCAATCCCAGTCTCAAGGGG-3'	Bat PicoV GD_L26.18_2020_L26.18.ab1
Picornaviridae	Picornaviruses	L28.18	Rhinolophus pusillus	5'-GATCACTGGCTAGAGGGCTT-3' 5'-TCATCATCGGCAGATTGGC-3'	Picornaviruses_L28.18.ab1
Picornaviridae	Picornaviruses	L28.18	Rhinolophus pusillus	5'-ACTCAAAGAGGAGTTTGGGATGA-3' 5'-AAGCAAGGCAGTCTAACCCC-3'	Picornaviruses_L28.18-1.ab1
Picornaviridae	Picornaviruses	L29.18	Rhinolophus pusillus	5'-TTGACACCAAAACCAAGGAGA-3' 5'-CCTGGATCAATTCAGTCCAATCC-3'	Picornaviruses_L29.18.ab1
Picornaviridae	Bat PicoV GD/L32.18/2021	L32.18	Rhinolophus pusillus	5'-TGAACTCACCTTTTCAGCGACT-3' 5'-GAATGAGCCTTCCAGATAACCAC-3'	Bat PicoV GD_L32.18_2021_L32.18.ab1
Picornaviridae	Picornaviruses	L33.18	Rhinolophus pusillus	5'-CGTTCACCGCACCCTTCTAT-3' 5'-CCCCTTGACCCATGGTTTGT-3'	Picornaviruses_L33.18.ab1
Picornaviridae	Picornaviruses	L33.18	Rhinolophus pusillus	5'-GCACTTTGTTGGCATCTCGG-3' 5'-TGGCCCGATTTGGGTATGTG-3'	Picornaviruses_L33.18-1.ab1
Picornaviridae	Bat PicoV GD/L4.18/2020	L4.18	Rhinolophus pusillus	5'-AGGAAGACCGTTGGGTGAAC-3' 5'-CTCATCCTCCACAGTTCCCG-3'	Bat PicoV GD_L4.18_2020_L4.18.ab1
Picornaviridae	Picornaviruses	L43.18	Rhinolophus pusillus	5'-TACCACTTTCTGGAATTGGCACA-3' 5'-TCAGAGTCCGTACACGACCCTC-3'	Picornaviruses_L43.18.ab1
Picornaviridae	Picornaviruses	L43.18	Rhinolophus pusillus	5'-TGCCAGACAATCTAACTGAACCC-3' 5'-GAAAACTTGAAACAGACGCCCAA-3'	Picornaviruses_L43.18-1.ab1
Picornaviridae	Picornaviruses	L43.18	Rhinolophus pusillus	5'-AGTTTCTGATGCACCATTAGGTC-3' 5'-TGAATTTCATCTCTTTGCCCAGT-3'	Picornaviruses_L43.18-2.ab1
Picornaviridae	Picornaviruses	L43.18	Rhinolophus pusillus	5'-CTAGATCCTGCTCCACAGACACC-3' 5'-ATTAACAAACGTGGGCGACT-3'	Picornaviruses_L43.18-3.ab1
Picornaviridae	Picornaviruses	L44.18	Rhinolophus pusillus	5'-TGTCTAACCATAATTACGTCCCT-3' 5'-AAGTAAATTGTCACTAGCCCTT-3'	Picornaviruses_L44.18.ab1
Picornaviridae	Bat PicoV GD/L45.18/2021	L45.18	Rhinolophus pusillus	5'-CGCCAAAACCAAGGAGATACACC-3' 5'-CATCACCAACCCAGCATAACCC-3'	Bat PicoV GD_L45.18_2021_L45.18.ab1
Picornaviridae	Picornaviruses	L51.18	Rhinolophus pusillus	5'-TCACCTACTTCACCACCGCCTA-3' 5'-TGAAAGTGATCCATCAAAAGCCT-3'	Picornaviruses_L51.18.ab1
Picornaviridae	Picornaviruses	L53.18	Rhinolophus pusillus	5'-AGAGCCAGACACGATTCTAACCA-3' 5'-GGAACCGCAAGATTCTCCCAGT-3'	Picornaviruses_L53.18.ab1
Picornaviridae	Bat PicoV GD/L15.18/2020	L15.18	Rhinolophus pearsoni	5'-YTCACTYGTRCGGTCYCT-3' 5'-TCCTCCAAACCYCTRCACCA-3'	Bat PicoV GD_L15.18_2020_L15.18.ab1
Picornaviridae	Bat PicoV GD/L58.18/2021	L58.18	Rhinolophus pusillus		Bat PicoV GD_L58.18_2021_L58.18.ab1
Picornaviridae	Picornaviruses	L68.18	Hipposideros armiger	5'-TTCTCCTCTCGCTGATAAGCTCT-3' 5'-ACTTCCTTGGCGTACATTATCCG-3'	Picornaviruses_L68.18.ab1
Picornaviridae	Picornaviruses	L70.18	Rhinolophus pusillus	5'-GCGACCAACACTGGTACAGA-3' 5'-TGAAGCGAATGAGCCCTGTT-3'	Picornaviruses_L70.18.ab1
Picornaviridae	Bat PicoV GD/L70.18/2021	L70.18	Rhinolophus pusillus	5'-GGGGTTGTGGAGGTGTTGAA-3' 5'-CGAAAGCGAGCCATCAAAGG-3'	Bat PicoV GD_L70.18_2021_L70.18.ab1
Picornaviridae	Bat PicoV GD/L71.18a/2021	L71.18	Rhinolophus sp.	5'-TGACAAAACTTCTTGATGCCCTG-3' 5'-CATATGCAATAACACGCAAACGA-3'	Bat PicoV GD_L71.18a_2021_L71.18.ab1
Picornaviridae	Bat PicoV GD/L71.18b/2021	L71.18	Rhinolophus sp.	5'-TTGATGGCTCACTCTCTGACC-3' 5'-GAGGTTTCCATTGGTGGGGA-3'	Bat PicoV GD_L71.18b_2021_L71.18.ab1
Picornaviridae	Bat PicoV GD/L72.18/2021	L72.18	Rhinolophus pusillus	5'-TGCAAAGAACGCTGTGAACG-3' 5'-GGCATCGCAAAGATGCGTAG-3'	Bat PicoV GD_L72.18_2021_L72.18.ab1
Picornaviridae	Picornaviruses	L72.18	Rhinolophus pusillus	5'-CTCAACAGCGGAGGGAACTT-3' 5'-TATCGCCTCCTTGATGTCGC-3'	Picornaviruses_L72.18.ab1
Picornaviridae	Bat PicoV SC/L75.18/2021	L75.18	Rhinolophus sp.	5'-AACTAACCTTACTGAGCCACT-3' 5'-TATGCACTTAAGCTGTTTCTCGT-3'	Bat PicoV SC_L75.18_2021_L75.18.ab1
Picornaviridae	Bat PicoV CQ/L77.18a/2021	L77.18	Rhinolophus pusillus	5'-CTGAATGCGGCTAATCTTAACCC-3' 5'-CATCGTAGTCAGGCCAAACACC-3'	Bat PicoV CQ_L77.18a_2021_L77.18.ab1
Picornaviridae	Bat PicoV CQ/L78.18/2021	L78.18	Rhinolophus pusillus	5'-CATGCCACCAAACTTACAAGAGC-3' 5'-GAAAATTGACGTGCCAGAACACC-3'	Bat PicoV CQ_L78.18_2021_L78.18.ab1
Picornaviridae	Bat PicoV GD/L67.18/2021	L67.18	Taphozous melanopogon	5'-TATGGAyTGACAATGACmCCyC-3' 5'-CCAWCKGATKGATTCAWARAYYTC-3'	Bat PicoV GD_L67.18_2021_L67.18.ab1
Picornaviridae	Bat PicoV GD/L8.18/2020	L8.18	Rhinolophus sinicus		Bat PicoV GD_L8.18_2020_L8.18.ab1
Picornaviridae	Bat PicoV GD/L91.18/2022	L91.18	Rhinolophus pusillus	5'-TCTTTGATGTCTTCCCCGGC-3' 5'-GTGCCTCGAACCATACCGAT-3'	Bat PicoV GD_L91.18_2022_L91.18.ab1
Picornaviridae	Picornaviruses	L95.21	Rhinolophus sinicus	5'-CCGGGTATCAAACGCAACAC-3' 5'-TCAAAAGCCCGTATCGGTGG-3'	Picornaviruses_L95.21.ab1
Picornaviridae	Bat PicoV GD/L95.21/2022	L95.21	Rhinolophus sinicus	5'-ACTCGGGGATGATCTTGGGA-3' 5'-GCCATCGCAACAATACCGTC-3'	Bat PicoV GD_L95.21_2022_L95.21.ab1
Picornaviridae	Bat PicoV GD/L96.21/2022	L96.21	Rhinolophus sinicus		Bat PicoV GD_L96.21_2022_L96.21.ab1
Picornaviridae	Rodent PicoV GD/LC90.18/2022	L90.18	Niviventer sp.	5'-CTGTGCTTTCCAAGTTCGACCA-3' 5'-GTTCAAAGGCATACCGAGTCCA-3'	Rodent PicoV GD_LC90.18_2022_L90.18.ab1
Picornaviridae	Pangolin PicoV GD/M5-2/2019	M5-2	Manis javanica	5'-AAACTCGCATTGTGGACGTGCCTA-3' 5'-TGTAGCCAAGCCGTTTTGCTCT-3'	Pangolin PicoV GD_M5-2_2019_M5-2.ab1
Picornaviridae	Picornaviruses	P42-3	Manis javanica	5'-TGGAGAAGAGCATTCGCACC-3' 5'-ACCACCCATATAAGGCCACC-3'	Picornaviruses_P42-3.ab1
Picornaviridae	Picornaviruses	P47-2	Manis javanica	5'-TGCCATGCACGCAAAGAATG-3' 5'-CAGAGCAAACAATCAAATCATCTCC-3'	Picornaviruses_P47-2.ab1
Picornaviridae	Pangolin PicoV GD/P47-7/2019	P47-7	Manis javanica	5'-CTGCTTGCGATGATCAAACCAC-3' 5'-CCAGCAGACCATCACAGACGAA-3'	Pangolin PicoV GD_P47-7_2019_P47-7.ab1
Picornaviridae	Pangolin PicoV GD/P70-2/2019	P70-2	Manis javanica	5'-GCCGCTTCAATTCGGAAAATGCTT-3' 5'-AGCAGGTTGTATTTCTTCCTCCCT-3'	Pangolin PicoV GD_P70-2_2019_P70-2.ab1
Picornaviridae	Picornaviruses	P77-2	Manis javanica	5'-TGGCTGAATACGATGATAACCAC-3' 5'-TTAATACACGACTCTCCATGCTT-3'	Picornaviruses_P77-2.ab1
Picornaviridae	Bat PicoV GZ/L172.18/2022	L172.18	Myotis chinensis	5'-TTGACACCACCACTTCTCCAG-3' 5'-GGTTCAGTTGACGTTGCACA-3'	Bat PicoV GZ_L172.18_2022_L172.18.ab1
Flaviviridae	Flaviviruses	L89.3	Rhinolophus sinicus	5'-CCCACATGCCGAAAACTCATTGACC-3' 5'-CCATCGCCCCTCTCGTCGT-3'	Flaviviruses_L89.3.ab1
Flaviviridae	Bat PgV GD/L85.7/2021	L85.7	Rhinolophus sp.	5'-GGGACGCCTATGGGTTTCAA-3' 5'-TTCGGCAGAGGAAAGGTCAC-3'	Bat PgV GD_L85.7_2021_L85.7.ab1
Flaviviridae	Flaviviruses	L85.7	Rhinolophus sp.	5'-CAACAGTGCAACTACACGGC-3' 5'-CTTGAACTCCACCTCGGTCC-3'	Flaviviruses_L85.7.ab1
Flaviviridae	Flaviviruses	L85.7	Rhinolophus sp.	5'-CTTCTCTCCTAAGATACCCTTCATCGC-3' 5'-TCTGCATCTCCGTACTCATTGCT-3'	Flaviviruses_L85.7-1.ab1
Flaviviridae	Flaviviruses	L85.3	Rhinolophus sp.	5'-AGTGACAAGCTTACCGCACA-3' 5'-AAACGATCTTGCCACGCAAC-3'	Flaviviruses_L85.3.ab1
Flaviviridae	Flaviviruses	L85.3	Rhinolophus sp.	5'-GGTCTCGTGAGCAACCAGAA-3' 5'-TAGCGTACCTCATCCAGGCT-3'	Flaviviruses_L85.3-1.ab1
Flaviviridae	Bat PgV GD/L85.2/2021	L85.2	Rhinolophus sp.	5'-CAGTTGTGCTTGGTTGACGG-3' 5'-AACACCTCGGCAAAGGTAGG-3'	Bat PgV GD_L85.2_2021_L85.2.ab1
Flaviviridae	Flaviviruses	L85.2	Rhinolophus sp.	5'-AGCGAGTTTACATCACTGACC-3' 5'-CCTCCTGCGTAGTACTCGT-3'	Flaviviruses_L85.2.ab1
Flaviviridae	Bat HV SC/L75.2/2021	L75.2	Rhinolophus sp.	5'-CAATCTGATGAGGCCAAAACGA-3' 5'-TGAAAAGAGGCAAACTACCG-3'	Bat HV SC_L75.2_2021_L75.2.ab1
Flaviviridae	Bat HV GD/L71.4/2021	L71.4	Rhinolophus sp.	5'-TCGAGACCACCAGCTATGGA-3' 5'-CTCCAGCAGTCGACCGATAC-3'	Bat HV GD_L71.4_2021_L71.4.ab1.ab1
Flaviviridae	Flaviviruses	L67.18	Taphozous melanopogon	5'-CGGGGCTCAGCTACTTCAAA-3' 5'-TTGGTGGACTTTCCGCTACC-3'	Flaviviruses_L67.18.ab1
Flaviviridae	Flaviviruses	FL21	Hystrix brachyura	5'-TACGAGCTGACCGCACCCCTGT-3' 5'-CAGCCATGGGTCTGCCACCT-3'	Flaviviruses_FL21.ab1
Flaviviridae	Flaviviruses	FL20	Hystrix brachyura	5'-CCGCTTGCTACGTATTGACCTCC-3' 5'-CTCCGCACCAGTTTCTTGGGTT-3'	Flaviviruses_FL20.ab1
Flaviviridae	Flaviviruses	FL20	Hystrix brachyura	5'-AGCCTTACTTGCTTCCTAAAAGTGTC-3' 5'-CCCACTGGATCACCGTACTCG-3'	Flaviviruses_FL20-1.ab1
Flaviviridae	Flaviviruses	C3-21.4	Eozapus setchuanus	5'-CCTCAAGTCGGATCGCTACC-3' 5'-CTGGGTGACTTCCGAGCAAT-3'	Flaviviruses_C3-21.4.ab1
Flaviviridae	Rodent PgV SC/C3-22.2/2021	C3-22.2	Eothenomys eva	5'-CCGACAAGGTTTACGTGACCA-3' 5'-TCTTKGAGGCCCACATATCCAC-3'	Rodent PgV SC_C3-22.2_2021_C3-22.2.ab1
Flaviviridae	Rodent PgV SC/C3-19.4/2021	C3-19.4	Eospalax rufescens		Rodent PgV SC_C3-19.4_2021_C3-19.4.ab1
Flaviviridae	Rodent PgV SC/C3-19.2/2021	C3-19.2	Eospalax rufescens		Rodent PgV SC_C3-19.2_2021_C3-19.2.ab1
Flaviviridae	Flaviviruses	C3-19.4	Eospalax rufescens	5'-TGATCGCTGTGTCAGGTACG-3' 5'-GGGTACTGCATATCCCGCTC-3'	Flaviviruses_C3-19.4.ab1
Flaviviridae	Flaviviruses	C3-19.18	Eospalax rufescens & Apodemus peninsulae	5'-TTACGTGACCAACCCCGAAG-3 '5'-CGATGGAAGGGTCACCCAAA-3'	Flaviviruses_C3-19.18.ab1
Flaviviridae	Rodent PgV SC/C3-19.18/2021	C3-19.18	Eospalax rufescens & Apodemus peninsulae	5'-GATGCCGTCGTTGAGATTGC-3' 5'-CCTGTTGCACAGTGGTTTCG-3'	Rodent PgV SC_C3-19.18_2021_C3-19.18.ab1
Flaviviridae	Flaviviruses	C3-18.2	Niviventer confucianus	5'-GCTTACGCTGGTCTGTCTTATGCTT-3' 5'-TCCAAGTCCAGAGTTCCGTGCAA-3'	Flaviviruses_C3-18.2.ab1
Flaviviridae	Rodent HV SC/C1-7.2/2021	C1-7.2	Sciurotamias davidianus	5'-TATGGCTGCCGGCCTTAAAA-3' 5'-CATTCATCGTCGGCAAGCAG-3'	Rodent HV SC_C1-7.2_2021_C1-7.2.ab1
Flaviviridae	Flaviviruses	C1-2.2	Niviventer confucianus	5'-ATTCTACGCTCGGCTAAGGC-3' 5'-ATGAGGGAGACGTCGTCAGA-3'	Flaviviruses_C1-2.2.ab1
Flaviviridae	Flaviviruses	C1-12.2	Apodemus draco	5'-TGGCCTATTACTGAAAGTTCCCAA-3' 5'-TTCCTATAGCCATAGTTCTGCTT-3'	Flaviviruses_C1-12.2.ab1
Flaviviridae	Rodent PgV SC/C3-18.2/2021	C3-18.2	Niviventer confucianus	5'-GACGCCTCGATTACTAAGCA-3' 5'-CATACTGGAAACCGTAGCTC-3'	Rodent PgV SC_C3-18.2_2021_C3-18.2.ab1
Flaviviridae	Rodent PgV SC/C1-1.2/2021	C1-1.2	Niviventer confucianus		Rodent PgV SC_C1-1.2_2021_C1-1.2.ab1
Flaviviridae	Flaviviruses	B80F0405	Rhizomys pruinosus	5'-ARACCAAAAGCGTGGAAGCCTA-3' 5'-CCCAACCGYTTCTTGTCCA-3'	Flaviviruses_B80F0405.ab1
Flaviviridae	Bamboo rat HV GX/B15F0105/2019	B15F0105	Rhizomys pruinosus		Bamboo rat HV GX_B15F0105_2019_B15F0105.ab1
Flaviviridae	Flaviviruses	L91.18	Rhinolophus pusillus	5'-AACGCTCTTAAAGGACCCTG-3' 5'-TGGTGGCATTCATAGCCCTC-3'	Flaviviruses_L91.18.ab1
Flaviviridae	Flaviviruses	Z5	Trachypithecus francoisi,	5'-CATGCTCGGCCATTAAACCG-3' 5'-CAAGCGGTGGAAAACCAAGG-3'	Flaviviruses_Z5.ab1
Flaviviridae	Flaviviruses	Z4	Cercopithecus ascanius	5'-TCCCAGTGCTAACCAGTCCA-3' 5'-AGTACGCCTTCAAGCGATCC-3'	Flaviviruses_Z4.ab1
Flaviviridae	Pangolin PeV GX/M5f-9/2019	M5f-9	Manis javanica	5'-GAAGAGAAGAAGCCTCGCGT-3' 5'-CAGTATCGTGGCTGTCTCCC-3'	Pangolin PeV GX_M5f-9_2019_M5f-9.ab1
Flaviviridae	Pangolin PeV GX/M5f-7/2019	M5f-7	Manis javanica		Pangolin PeV GX_M5f-7_2019_M5f-7.ab1
Flaviviridae	Pangolin PeV GX/M5f-6/2019	M5f-6	Manis javanica		Pangolin PeV GX_M5f-6_2019_M5f-6.ab1
Flaviviridae	Pangolin PeV GX/M5f-4/2019	M5f-4	Manis javanica		Pangolin PeV GX_M5f-4_2019_M5f-4.ab1
Flaviviridae	Pangolin PeV GX/M5f-3/2019	M5f-3	Manis javanica		Pangolin PeV GX_M5f-3_2019_M5f-3.ab1
Flaviviridae	Pangolin PeV GX/P70-9/2019	P70-9	Manis javanica	5'-GACCCGGTAGCAGTTAGCTT-3' 5'-GGCTTCCCCGCTTCGTATAA-3'	Pangolin PeV GX_P70-9_2019_P70-9.ab1
Flaviviridae	Pangolin PeV GX/P70-2a/2019	P70-2	Manis javanica		Pangolin PeV GX_P70-2a_2019_P70-2.ab1
Flaviviridae	Pangolin PeV GX/P70-2b/2020	P70-2	Manis javanica	5'-GAAGAGAAGAAGCCTCGCGT-3'5'-CAGTATCGTGGCTGTCTCCC-3'	Pangolin PeV GX_P70-2b_2020_P70-2.ab1
Flaviviridae	Pangolin PeV GX/P63-9/2019	P63-9	Manis javanica	5'-TTCGACACCAAAGCATGGGA-3' 5'-AACTTTTGTGGCTTTCCCGC-3'	Pangolin PeV GX_P63-9_2019_P63-9.ab1
Flaviviridae	Pangolin PeV GX/P56-7/2019	P56-7	Manis javanica	5'-GGGATCCTGTTGCAGTCAGT-3' 5'-GGCGTGTGTGAGCAAAACTC-3'	Pangolin PeV GX_P56-7_2019_P56-7.ab1
Flaviviridae	Pangolin PeV GX/P56-4/2019	P56-4	Manis javanica		Pangolin PeV GX_P56-4_2019_P56-4.ab1
Flaviviridae	Pangolin PeV GX/P56-3/2019	P56-3	Manis javanica		Pangolin PeV GX_P56-3_2019_P56-3.ab1
Flaviviridae	Pangolin PeV GX/P56-2/2019	P56-2	Manis javanica	5'-AGAAAAGAAACCGCGGGTGA-3' 5'-GATCCCCGCTCTCCCATAGA-3'	Pangolin PeV GX_P56-2_2019_P56-2.ab1
Flaviviridae	Pangolin PeV GX/P56-12/2019	P56-12	Manis javanica	5'-AGAAAAGAAACCGCGGGTGA-3' 5'-ATCCCCGCTCTCCCATAGAG-3'	Pangolin PeV GX_P56-12_2019_P56-12.ab1
Flaviviridae	Pangolin PeV GX/M5-2/2019	M5-2	Manis javanica	5'-GGCTTGGGACACTCAGGTTA-3' 5'-CATACGATGTTGCCCCGTTG-3'	Pangolin PeV GX_M5-2_2019_M5-2.ab1
Flaviviridae	Pangolin PeV GX/P44-9/2019	P44-9	Manis javanica	5'-CCAGGGTACGAGGGGAAAAC-3' 5'-CCCATTAGACCAACGCACCT-3'	Pangolin PeV GX_P44-9_2019_P44-9.ab1
Flaviviridae	Pangolin PeV GX/P44-2/2019	P44-2	Manis javanica		Pangolin PeV GX_P44-2_2019_P44-2.ab1
Flaviviridae	Pangolin PeV GX/P44-7/2019	P44-7	Manis javanica		Pangolin PeV GX_P44-7_2019_P44-7.ab1
Flaviviridae	Pangolin PeV GX/P42-9/2019	P42-9	Manis javanica		Pangolin PeV GX_P42-9_2019_P42-9.ab1
Flaviviridae	Pangolin PeV GX/P42-4/2019	P42-4	Manis javanica	5'-TACCCCGAGGCCAAAACAAG-3' 5'-TTGTGGTTTCCCAGCTTCGT-3'	Pangolin PeV GX_P42-4_2019_P42-4.ab1
Flaviviridae	Pangolin PeV GX/P42-3/2019	P42-3	Manis javanica	5'-CAGTACCCCGAGGCCAAAAC-3' 5'-TCTCCTAACGCCCTCTCTGT-3'	Pangolin PeV GX_P42-3_2019_P42-3.ab1
Flaviviridae	Pangolin PeV GX/P42-2/2019	P42-2	Manis javanica		Pangolin PeV GX_P42-2_2019_P42-2.ab1
Flaviviridae	Pangolin PeV GX/P36-6a/2019	P36-6	Manis javanica	5'-CCCTGAGGCCAAAGTGAGAT-3' 5'-GCAGGTCATTAGCAACGCAG-3'	Pangolin PeV GX_P36-6a_2019_P36-6.ab1
Flaviviridae	Pangolin PeV GX/P36-6b/2020	P36-6	Manis javanica	5'-TCGAGGAGAAGAAGCCACGA-3'5'-TGCCAATTTCATCCCCGACT-3'	Pangolin PeV GX_P36-6b_2020_P36-6.ab1
Flaviviridae	Pangolin PeV GX/P36-9/2019	P36-9	Manis javanica	5'-ATACCCTGAGGCCAAAGTGAG-3' 5'-ACTTTTGTGGTTTCCCGGCT-3'	Pangolin PeV GX_P36-9_2019_P36-9.ab1
Flaviviridae	Pangolin PeV GX/P36-3/2019	P36-3	Manis javanica		Pangolin PeV GX_P36-3_2019_P36-3.ab1
Flaviviridae	Pangolin PeV GX/P36-2/2019	P36-2	Manis javanica		Pangolin PeV GX_P36-2_2019_P36-2.ab1
Flaviviridae	Pangolin PeV GX/P22-2/2019	P22-2	Manis javanica	5'-GACACTAAGGCCTGGGACAC-3' 5'-TTGTTCCGTCAACCCATCGT-3'	Pangolin PeV GX_P22-2_2019_P22-2.ab1
Flaviviridae	Pangolin PeV GX/M5f-2/2019	M5f-2	Manis javanica	5'-AGAACCACACATCCCGAACC-3' 5'-TGTAAAATGCGGTGTGCAGC-3'	Pangolin PeV GX_M5f-2_2019_M5f-2.ab1
Flaviviridae	Pangolin PeV GX/P25-7/2019	P25-7	Manis javanica	5'-GAAGAAACCCCGGGTCATCC-3' 5'-ACATACTGTTACCGGCGCT-3'	Pangolin PeV GX_P25-7_2019_P25-7.ab1
Circoviridae	Bamboo rat CV GX/B15M0208/2019	B15M0208	Rhizomys pruinosus	5'-ACATTTCCTCTCCCGGTGTCCT-3' 5'-GGCACCTCGACACACCGTCT-3'	Bamboo rat CV GX_B15M0208_2019_B15M0208.ab1
Circoviridae	Bamboo rat CV GX/B45M0105/2019	B45M0105	Rhizomys pruinosus		Bamboo rat CV GX_B45M0105_2019_B45M0105.ab1
Circoviridae	Bamboo rat CV GX/B45M0108/2019	B45M0108	Rhizomys pruinosus		Bamboo rat CV GX_B45M0108_2019_B45M0108.ab1
Circoviridae	Bamboo rat CV GX/B45M0112/2019	B45M0112	Rhizomys pruinosus		Bamboo rat CV GX_B45M0112_2019_B45M0112.ab1
Circoviridae	Rodent CV SC/C3-28.4/2021	C3-28.4	Eothenomys eva	5'-GTCTCCACTGCCCAGTCAAA-3' 5'-CTTCACGCAAGCCATTGG-3'	Rodent CV SC_C3-28.4_2021_C3-28.4.ab1
Hantaviridae	Hantaviruses	C3-13.18	Niviventer niviventer	5'-ACACAGTCAACTTCGGTGA-3' 5'-CTGAAAATGCCTCCATAGACCT-3'	Hantaviruses_C3-13.18.ab1
Hantaviridae	Rodent HV SC/C3-13.2/2021	C3-13.2	Niviventer niviventer	5'-GCTATTGCCCAACATGACGAA-3' 5'-TCTCCTCTGACCATAACCGACT-3'	Rodent HV SC_C3-13.2_2021_C3-13.2.ab1
Hantaviridae	Hantaviruses	C3-29.2	Insectivora	5'-TGTCCCATGTATAGTTTATCGC-3' 5'-CATTTTGAGGGTTAATAGCCTT-3'	Hantaviruses_C3-29.2.ab1
Hantaviridae	Chodsigoa hypsibia HV SC/C7-49.2/2022	C7-49.2	Chodsigoa hypsibia	5'-AAGACCGTACTTCAGCCAGC-3' 5'-ACCAGTTCCCTCTGACCAGT-3'	Chodsigoa hypsibia HV SC_C7-49.2_2022_C7-49.2.ab1
Note：*electrophoretograms were submitted to Zenodo (https://zenodo.org/record/7668714#.ZCmdJnZBzIU).
**Primers from Poon et al.,J Virol. 2005 79(4):2001-9.
