# Supplementary material for: Virus diversity, wildlife-domestic animal circulation and potential zoonotic viruses of small mammals, pangolins and zoo animals
Source: Nat Commun. 2023 Apr 29;14:2488. doi: 10.1038/s41467-023-38202-4 (PMC10148632; doi:10.1038/s41467-023-38202-4)
Supplement: Supplementary file 8 — Supplementary Data 5 [file 41467_2023_38202_MOESM8_ESM.xlsx]

## Sheet: Sheet1
Recombinant Sequence(s)	Minor parental Sequence(s)	Major Parental Sequence(s)	RDP	GENECONV	Bootscan	Maxchi	Chimaera	SiSscan	3Seq
Bat_CoV_CQ/L80.18/2021	DQ648856_Bat_CoV_273/2005	DQ648857_Bat_CoV_279	1.04e-05	NS	0.000279	6.93e-06	0.0387	NS	0.00277
Bat_CoV_GD/L105.18a/2022	Bat_CoV_GD/L46.18/2021	Bat_CoV_GD/L81.18/2021	1.66e-05	0.000687	NS	4.4e-09	2.4e-06	NS	4.14e-06
Bat_CoV_GD/L17.18/2020	KF367457_Bat_SARS-like_CoV_WIV1	KF294457_Bat_SARSr-CoV_Longquan-140	4.88e-34	1.7e-18	4.62e-29	4.97e-14	5.73e-16	3.79e-15	NS
Bat_CoV_GD/L17.18/2020	KF367457_Bat_SARS-like_CoV_WIV1	GQ153547_Bat_SARS-CoV_HKU3-12	1.99e-28	4.23e-13	2.95e-29	4.78e-09	1.14e-10	1.72e-14	2.53e-11
Bat_CoV_GD/L175.18/2022	Bat_CoV_GD/L155.18/2022	NC_010438_Miniopterus_bat_CoV_HKU8	9.2e-34	NS	7.41e-49	2.85e-09	NS	1.8e-09	1.11e-06
Bat_CoV_GD/L175.18/2022	Bat_CoV_GD/L173.18/2022	NC_010438_Miniopterus_bat_CoV_HKU8	NS	NS	1.54e-12	2.26e-31	7.73e-25	1.66e-11	1.77e-10
Bat_CoV_GD/L18.18/2020	AY304486_Civet_SARS-CoV_SZ3	GQ153547_Bat_SARS-CoV_HKU3-12	4.4e-38	NS	6.69e-40	1.06e-17	8.98e-05	4.93e-35	3.38e-11
Bat_CoV_GD/L19.18/2020	GQ153547_Bat_SARS-CoV_HKU3-12	Bat_CoV_GD/L17.18/2020	7.68e-46	2.1e-26	1.3e-42	1.2e-10	7.78e-12	3.91e-10	4.22e-11
Bat_CoV_GD/L19.18/2020	AY304486_Civet_SARS-CoV_SZ3	GQ153547_Bat_SARS-CoV_HKU3-12	1.43e-47	NS	8.91e-47	2.29e-12	9.38e-05	5.91e-30	3.38e-11
Bat_CoV_GD/L19.18/2020	MT308984_Bat_SARSr-CoV_SHC014	Bat_CoV_GD/L18.18/2020	7.66e-19	0.000261	1.99e-19	0.000892	0.000122	0.00433	3.38e-11
Bat_CoV_GD/L73.18/2021	Bat_CoV_GD/L49.18/2021	Bat_CoV_GD/L87.18/2021	2.4e-08	3.3e-06	1.43e-05	5.78e-05	0.00902	0.000131	3.97e-10
DQ648857_Bat_CoV_279	KJ473814_Bat_SARSr-CoV_HuB2013	Bat_CoV_SC/L75.18/2021	5.74e-10	NS	NS	1.09e-12	2.33e-10	NS	2.53e-11
DQ648857_Bat_CoV_279	KJ473814_Bat_SARSr-CoV_HuB2013	Bat_CoV_CQ/L80.18/2021	2.49e-12	NS	NS	1.49e-06	7.32e-08	NS	2.53e-11
JQ989273_Hipposideros_bat_CoV_HKU10	Bat_CoV_GD/L154.18/2022	Bat_CoV_GD/L49.18/2021	1.34e-26	2.62e-22	NS	6.88e-06	9.75e-07	2.26e-06	8.45e-12
KF294457_Bat_SARSr-CoV_Longquan-140	Bat_CoV_GD/L102.18/2022	KJ473814_Bat_SARSr-CoV_HuB2013	3.28e-12	0.000113	6.97e-10	0.00052	0.000291	9.77e-09	1.4e-09
KF367457_Bat_SARS-like_CoV_WIV1	Bat_CoV_SC/L75.18/2021	AY304486_Civet_SARS-CoV_SZ3	1.59e-101	9.55e-102	2.46e-89	3.46e-20	9.29e-16	1.24e-39	5.91e-11
MG772933_Bat_SARS-like_CoV_ZC45	KF294457_Bat_SARSr-CoV_Longquan-140	Pangolin_CoV_GD/P79-9/2019	4.68E-310	1.32e-301	0	8.62e-52	1.27e-37	4.47e-93	6.76e-11
NC_045512_SARS-CoV-2_Wuhan-Hu-1	KF367457_Bat_SARS-like_CoV_WIV1	Pangolin_CoV_GD/P79-9/2019	7.32e-28	2.95e-12	5.52e-28	2.33e-06	8.97e-08	1.15e-13	6.76e-11
Pangolin_CoV_GX/HKU4-GX/2020	MG021452_Bat_MERSr-CoV	KJ473820_Bat_SARSr-CoV_GD2013	2.91e-17	1.38e-06	NS	3e-05	0.00144	1.8e-20	1.69e-11
JQ989273_Hipposideros_bat_CoV_HKU10	Bat_CoV_GD/L109.18/2022	Bat_CoV_GD/L49.18/2021	8.54e-06	0.00265	0.000365	NS	NS	NS	7.09e-05
MK211374_Bat_SARSr-CoV_SC2018	DQ648856_Bat_CoV_273/2005	Bat_CoV_GD/L18.18/2020	8.39e-05	NS	NS	0.000191	2.1e-05	4.73e-07	NS
DQ648857_Bat_CoV_279	KJ473814_Bat_SARSr-CoV_HuB2013	Bat_CoV_CQ/L80.18/2021	0.00162	NS	0.00171	0.037	NS	NS	0.049
Bat_CoV_GD/L49.18/2021	Bat_CoV_GD/L109.18/2022	JQ989273_Hipposideros_bat_CoV_HKU10	7.16e-11	NS	0.0159	NS	0.0115	NS	3.38e-11
Bat_CoV_GD/L105.18b/2022	KJ473814_Bat_SARSr-CoV_HuB2013	MN996532_Bat_CoV_RaTG13	7.51e-10	0.0186	NS	0.00166	0.00306	1.47e-07	5.22e-07
Bat_CoV_GD/L19.18/2020	KF294457_Bat_SARSr-CoV_Longquan-140	Bat_CoV_GD/L18.18/2020	1.42e-09	0.000366	NS	NS	0.00223	NS	1.9e-06
JQ989273_Hipposideros_bat_CoV_HKU10	Bat_CoV_GD/L109.18/2022	Bat_CoV_GD/L49.18/2021	2.8e-07	1.42e-06	1.24e-06	0.00484	0.00236	0.0257	0.000159
KJ473814_Bat_SARSr-CoV_HuB2013	KF367457_Bat_SARS-like_CoV_WIV1	Bat_CoV_CQ/L80.18/2021	0.000502	0.000366	0.00561	7.79e-06	3.14e-05	2.39e-05	NS
Bat_CoV_GD/L73.18/2021	Bat_CoV_GD/L49.18/2021	Unknown (Bat_CoV_GD/L109.18/2022)	2.63e-246	2.26e-253	2.2e-92	3.05e-15	7.43e-74	3.09e-112	2.53e-11
JQ989273_Hipposideros_bat_CoV_HKU10	Unknown	Bat_CoV_GD/L49.18/2021	5.04e-163	1.39e-170	2.71e-130	8.24e-54	6.4e-25	3.2e-115	8.45e-12
AY304486_Civet_SARS-CoV_SZ3	Unknown	MT308984_Bat_SARSr-CoV_SHC014	4.98e-142	6.56e-142	7.52e-135	6.9e-38	1.49e-38	4.81e-49	1.25e-09
Bat_CoV_GD/L81.18/2021	Unknown	Bat_CoV_GD/L105.18a/2022	1.12e-99	6.14e-109	3.56e-91	1.78e-06	3.1e-10	1.12e-62	0.000462
MT308984_Bat_SARSr-CoV_SHC014	Unknown	Bat_CoV_GD/L18.18/2020	3.9e-97	3.42e-107	1.79e-53	1.42e-38	4.43e-38	1.62e-76	1.69e-11
KJ473814_Bat_SARSr-CoV_HuB2013	Unknown	DQ648857_Bat_CoV_279	3.33e-55	1.21e-39	4.48e-48	1.31e-16	1.85e-11	4.49e-24	3.38e-11
NC_018871_Rousettus_bat_CoV_HKU10	Unknown	Bat_CoV_GD/L88.18/2022	1.17e-48	6.95e-43	1.81e-38	6.97e-13	6.98e-15	1.05e-17	1.69e-11
MH687968_Rodent_CoV_16715_52	Unknown	Bamboo_rat_CoV_GX/GX18-49/2018	5.61e-39	4.59e-18	2.05e-29	1.32e-09	2.82e-17	2.91e-11	NS
Bat_CoV_GD/L19.18/2020	Unknown	Bat_CoV_GD/L17.18/2020	4.08e-36	1.33e-08	1.65e-29	2.55e-07	4.07e-08	2.07e-08	3.38e-11
MN996532_Bat_CoV_RaTG13	Unknown	MG772934_Bat_SARS-like_CoV_ZXC21	4.8e-32	2.51e-09	NS	1.44e-12	2.07e-08	6.17e-15	8.45e-12
DQ648856_Bat_CoV_273/2005	Unknown	Bat_CoV_CQ/L80.18/2021	1.06e-31	2.49e-11	NS	8.83e-13	2.31e-11	7.38e-21	1.1e-10
DQ648857_Bat_CoV_279	Unknown	Bat_CoV_SC/L75.18/2021	4.17e-27	NS	6.67e-22	3.05e-07	1.92e-08	1.75e-07	5.91e-11
KJ473814_Bat_SARSr-CoV_HuB2013	DQ648857_Bat_CoV_279	Unknown	6.57e-23	7.63e-18	2.43e-15	NS	1.93e-05	1.98e-20	NS
MT040336_Pangolin_Cov_GX/P5E/2017	Unknown	NC_045512_SARS-CoV-2_Wuhan-Hu-1	5.78e-19	NS	1.1e-16	7.08e-05	0.000837	9.82e-11	NS
MK211374_Bat_SARSr-CoV_SC2018	Unknown	DQ648857_Bat_CoV_279	1.81e-16	4.94e-07	5.02e-08	1.52e-07	3.17e-09	9.62e-13	1.09e-08
DQ648856_Bat_CoV_273/2005	Bat_CoV_SC/L75.18/2021	Unknown	2.03e-15	NS	4.85e-09	1.75e-05	1.89e-05	1.67e-08	NS
NC_017083_Rabbit_CoV_HKU14	NC_005147_Human_CoV_OC43	Unknown	2.62e-14	NS	NS	2.65e-15	7.8e-12	NS	8.45e-11
KY370044_Rodent_CoV_RtAs-CoV/IM2014	Unknown	NC_017083_Rabbit_CoV_HKU14	1.92e-13	NS	6.71e-10	3.68e-08	8.52e-09	1.69e-11	1.95e-06
MT430884_Apodemus_peninsulae_CoV	Unknown	MW802581_Rodent_CoV_GCCDC3	5.52e-05	NS	NS	0.0155	0.000214	0.000125	0.00335
Bat_CoV_GD/L18.18/2020	Unknown	GQ153547_Bat_SARS-CoV_HKU3-12	0.00469	NS	NS	0.00569	0.0403	4.72e-08	0.00159
OM030318_Jingmen_Myotis_ricketti_alpha-CoV_1	Unknown	Bat_CoV_GZ/L172.18/2022	0.00069	NS	0.0257	NS	NS	2.74e-05	0.00022
AY304486_Civet_SARS-CoV_SZ3	Unknown	Bat_CoV_SC/L75.18/2021	7.8e-13	0.00445	6.91e-10	1.7e-06	2.76e-09	2.26e-13	8.45e-11
Bat_CoV_GD/L49.18/2021	Unknown	JQ989273_Hipposideros_bat_CoV_HKU10	3.72e-12	NS	2.16e-07	3.98e-07	3.04e-06	2.39e-05	1.69e-10
MN996532_Bat_CoV_RaTG13	Unknown	NC_045512_SARS-CoV-2_Wuhan-Hu-1	5.05e-12	0.00325	NS	0.0274	0.00798	0.00038	3.89e-10
Bat_CoV_GD/L88.18/2022	Unknown	Bat_CoV_GD/L49.18/2021	2.9e-10	1.07e-10	1.19e-08	0.00748	NS	NS	7.68e-05
Bat_CoV_GD/L19.18/2020	Unknown	Bat_CoV_GD/L18.18/2020	4.62e-07	0.00522	NS	0.000137	NS	NS	0.000663
KJ473814_Bat_SARSr-CoV_HuB2013	Bat_CoV_SC/L75.18/2021	Unknown	3.47e-05	NS	NS	0.0463	0.0161	NS	0.0137
Bat_CoV_GD/L49.18/2021	Unknown	JQ989273_Hipposideros_bat_CoV_HKU10	4.42e-05	0.024	0.0145	NS	0.0294	4.67e-06	NS
