# Supplementary material for: Virus diversity, wildlife-domestic animal circulation and potential zoonotic viruses of small mammals, pangolins and zoo animals
Source: Nat Commun. 2023 Apr 29;14:2488. doi: 10.1038/s41467-023-38202-4 (PMC10148632; doi:10.1038/s41467-023-38202-4)
Supplement: Supplementary file 9 — Supplementary Data 6 [file 41467_2023_38202_MOESM9_ESM.xlsx]

## Sheet: Sheet1
Viral family	Virus ID	Host common name	Host scientific name	Accession ID	References
Fig. 2a-Coronaviridae	Mink CoV 11918-1/DK/2015	American mink	Neovison vison	MN535737.1
Fig. 2a-Coronaviridae	Bat CoV CHB25	Bat	Hipposideros larvatus	MN611525.1	https://www.ncbi.nlm.nih.gov/pubmed/31996413
Fig. 2a-Coronaviridae	Neixiang Md bat CoV	Bat	Myotis davidii	KF294381.1	https://www.ncbi.nlm.nih.gov/pubmed/25463600
Fig. 2a-Coronaviridae	BtNv-AlphaCoV/SC2013	Bat	Nyctalus velutinus	NC_028833.1	https://www.ncbi.nlm.nih.gov/pubmed/26262818
Fig. 2a-Coronaviridae	Bat SARSr-CoV GD2013	Bat	Pipistrellus abramus	KJ473820.1	https://www.ncbi.nlm.nih.gov/pubmed/26433221
Fig. 2a-Coronaviridae	Bat SARSr-CoV Longquan-140	Bat	Rhinolophus monoceros	KF294457.1	https://www.ncbi.nlm.nih.gov/pubmed/28384506
Fig. 2a-Coronaviridae	SADSr-CoV 162140	Bat	Rhinolophus sp.	MF094688.1	https://www.ncbi.nlm.nih.gov/pubmed/29618817
Fig. 2a-Coronaviridae	Bat SARSr-CoV SC2018	Bat	Rhinolophus sp.	MK211374.1
Fig. 2a-Coronaviridae	Plateatu Pika CoV P83	Black-lipped pika	Ochotona curzoniae	MZ577265.1
Fig. 2a-Coronaviridae	Bat SARS-like CoV WIV1	Chinese rufous horseshoe bat	Rhinolophus sinicus	KF367457.1	https://www.ncbi.nlm.nih.gov/pubmed/24172901
Fig. 2a-Coronaviridae	Bat SARSr-CoV HuB2013	Chinese rufous horseshoe bat	Rhinolophus sinicus	KJ473814.1	https://www.ncbi.nlm.nih.gov/pubmed/26433221
Fig. 2a-Coronaviridae	Bat CoV HKU32	Chinese rufous horseshoe bat	Rhinolophus sinicus	MK720946.1	https://www.ncbi.nlm.nih.gov/pubmed/31067830
Fig. 2a-Coronaviridae	Alpha-CoV Yunnan/MlYN15/2020	Chinese water myotis	Myotis laniger	MZ081398.1	https://www.ncbi.nlm.nih.gov/pubmed/34147139
Fig. 2a-Coronaviridae	Bat SARSr-CoV YNLF_31C	Greater horseshoe bat	Rhinolophus ferrumequinum	KP886808.1
Fig. 2a-Coronaviridae	Human CoV HKU1	Human	Homo sapiens	NC_006577.2	https://www.ncbi.nlm.nih.gov/pubmed/15613317
Fig. 2a-Coronaviridae	MERS-CoV EMC/2012	Human	Homo sapiens	NC_019843.3
Fig. 2a-Coronaviridae	Bat CoV RaTG13	Intermediate horseshoe bat	Rhinolophus affinis	MN996532.2
Fig. 2a-Coronaviridae	Apodemus peninsulae CoV	Korean field mouse	Apodemus peninsulae	MT430884.1	https://www.ncbi.nlm.nih.gov/pubmed/33259031
Fig. 2a-Coronaviridae	Bat SARS-like CoV ZC45	Least horseshoe bat	Rhinolophus pusillus	MG772933.1	https://www.ncbi.nlm.nih.gov/pubmed/30209269
Fig. 2a-Coronaviridae	Bat SARS-like CoV ZXC21	Least horseshoe bat	Rhinolophus pusillus	MG772934.1	https://www.ncbi.nlm.nih.gov/pubmed/30209269
Fig. 2a-Coronaviridae	Bat CoV Yunnan/RsYN09/2020	Lesser brown horseshoe bat	Rhinolophus stheno	MZ081382.1	https://www.ncbi.nlm.nih.gov/pubmed/34147139
Fig. 2a-Coronaviridae	Bat CoV USA/CDPHE15/2006	Little brown bat	Myotis lucifugus	NC_022103.1
Fig. 2a-Coronaviridae	Pangolin Cov GX/P5E/2017	Malayan pangolin	Manis javanica	MT040336.1
Fig. 2a-Coronaviridae	Rodent CoV RtAs-CoV/IM2014	Mongolian five-toed jerboa	Allactaga sibirica	KY370044.1	https://www.ncbi.nlm.nih.gov/pubmed/30285857
Fig. 2a-Coronaviridae	Rodent CoV GCCDC3	Norway rat	Rattus norvegicus	MW802581.1
Fig. 2a-Coronaviridae	Rodent CoV GZ2015	Pere David's vole	Eothenomys melanogaster	KY370054.1	https://www.ncbi.nlm.nih.gov/pubmed/30285857
Fig. 2a-Coronaviridae	SADS-CoV GDLX/2019	Pig	Sus scrofa	MK651076.1	https://www.ncbi.nlm.nih.gov/pubmed/31207129
Fig. 2a-Coronaviridae	Quail Cov UAE-HKU30 411F	Quail		LC364345.1	https://www.ncbi.nlm.nih.gov/pubmed/29769348
Fig. 2a-Coronaviridae	Rabblit CoV HKU14	Rabbit	Oryctolagus cuniculus	NC_017083.1	https://www.ncbi.nlm.nih.gov/pubmed/22398294
Fig. 2a-Coronaviridae	Rodent CoV 16715_52	Rice-field rat	Rattus argentiventer	MH687968.1
Fig. 2a-Coronaviridae	BtMr-AlphaCoV/SAX2011	Rickett's big-footed Myotis	Myotis ricketti	NC_028811.1	https://www.ncbi.nlm.nih.gov/pubmed/26262818
Fig. 2a-Coronaviridae	Jingmen Myotis ricketti alpha-CoV 1	Rickett's big-footed Myotis	Myotis ricketti	OM030318.1
Fig. 2a-Coronaviridae	SARS-CoV-2 Wuhan-Hu-1	Rodent	Neacomys musseri	NC_045512.2
Fig. 2a-Coronaviridae	Bat SARSr-CoV Rp3	Pearson's horseshoe bat	Rhinolophus pearsoni	DQ071615.1	https://www.ncbi.nlm.nih.gov/pubmed/16195424
Fig. 2a-Coronaviridae	Bat Cov HKU4	Bat		EF065505.1	https://www.ncbi.nlm.nih.gov/pubmed/17121802
Fig. 2a-Coronaviridae	Hipposideros bat CoV HKU10	Bat	Hipposideros pomona	JQ989273.1	https://www.ncbi.nlm.nih.gov/pubmed/22933277
Fig. 2a-Coronaviridae	Pipistrellus bat CoV HKU5	Bat	Pipistrellus sp.	NC_009020.1	https://www.ncbi.nlm.nih.gov/pubmed/23720729
Fig. 2a-Coronaviridae	Rousettus bat CoV HKU9	Bat	Rousettus sp.	NC_009021.1	https://www.ncbi.nlm.nih.gov/pubmed/17121802
Fig. 2a-Coronaviridae	Rousettus bat CoV HKU10	Bat	Rousettus leschenaultii	NC_018871.1	https://www.ncbi.nlm.nih.gov/pubmed/22933277
Fig. 2a-Coronaviridae	Camel CoV HKU23	Camel	Camelus dromedarius	KT368891.1	https://pubmed.ncbi.nlm.nih.gov/26678874/
Fig. 2a-Coronaviridae	Bat SARSr-CoV SHC014	Bat	Rhinolophus leschenaulti	MT308984.1	https://www.ncbi.nlm.nih.gov/pubmed/32661400
Fig. 2a-Coronaviridae	Pangolin CoV P251T/2018	Pangolin	Manis javanica	OM009282.1
Fig. 2a-Coronaviridae	Pangolin CoV GD/1/2019	Pangolin	Manis javanica	EPI_ISL_410721
Fig. 2a-Coronaviridae	Pangolin CoV GD/A22/2019	Pangolin	Manis javanica	EPI_ISL_471467
Fig. 2a-Coronaviridae	Porcine delta-CoV GD	Porcine	Sus scrofa	MF431742.1
Fig. 2a-Coronaviridae	PEDV GD-1	Piglet	Sus scrofa	JX647847.1	https://www.ncbi.nlm.nih.gov/pubmed/23166239
Fig. 2a-Coronaviridae	SADS-CoV FarmC	Swine	Sus scrofa	MF094683.1	https://www.ncbi.nlm.nih.gov/pubmed/29618817
Fig. 2a-Coronaviridae	SADS-CoV Guangxi/2021	Swine	Sus scrofa	ON911569.1	https://www.ncbi.nlm.nih.gov/pubmed/36002051
Fig. 2a-Coronaviridae	PEDV CV777	Porcine	Sus scrofa	AF353511.1	https://www.ncbi.nlm.nih.gov/pubmed/8397280
Fig. 2a-Coronaviridae	SARS-CoV GD01	Human	Homo sapiens	AY278489.2	https://www.ncbi.nlm.nih.gov/pubmed/15626343
Fig. 2a-Coronaviridae	Civet SARS-CoV SZ3	Civet	Paguma larvata	AY304486.1	https://www.ncbi.nlm.nih.gov/pubmed/12958366
Fig. 2a-Coronaviridae	PHEV VW572	Pig	Sus scrofa	DQ011855.1	https://www.ncbi.nlm.nih.gov/pubmed/16809333
Fig. 2a-Coronaviridae	Bat CoV 273/2005	Greater horseshoe bat	Rhinolophus ferrumequinum	DQ648856.1	https://www.ncbi.nlm.nih.gov/pubmed/16840328
Fig. 2a-Coronaviridae	Bat CoV 279	Big-eared horseshoe bat	Rhinolophus macrotis	DQ648857.1	https://www.ncbi.nlm.nih.gov/pubmed/16840328
Fig. 2a-Coronaviridae	Bat SARS-CoV HKU3-12	Chinese horseshoe bat	Rhinolophus sp.	GQ153547.1	https://www.ncbi.nlm.nih.gov/pubmed/20071579
Fig. 2a-Coronaviridae	Bat MERSr-CoV	Great evening bat	Ia io	MG021452.1	https://pubmed.ncbi.nlm.nih.gov/29669833/
Fig. 2a-Coronaviridae	Murine hepatitis virus	Rat	Rattus norvegicus	NC_001846.1	https://www.ncbi.nlm.nih.gov/pubmed/9426441
Fig. 2a-Coronaviridae	Human CoV 229E	Human	Homo sapiens	NC_002645.1	https://www.ncbi.nlm.nih.gov/pubmed/11431476
Fig. 2a-Coronaviridae	Bovine CoV BCoV-ENT	Bovine		NC_003045.1	https://www.ncbi.nlm.nih.gov/pubmed/11714968
Fig. 2a-Coronaviridae	Human CoV OC43	Human	Homo sapiens	NC_005147.1	https://pubmed.ncbi.nlm.nih.gov/15650185/
Fig. 2a-Coronaviridae	Human CoV NL63	Human	Homo sapiens	NC_005831.2	https://www.ncbi.nlm.nih.gov/pubmed/15034574
Fig. 2a-Coronaviridae	Rhinolophus bat CoV HKU2	Chinese rufous horseshoe bat	Rhinolophus sinicus	NC_009988.1	https://www.ncbi.nlm.nih.gov/pubmed/17617433
Fig. 2a-Coronaviridae	Miniopterus bat CoV HKU8	Bat		NC_010438.1	https://www.ncbi.nlm.nih.gov/pubmed/18420807
Fig. 3a-Flaviviridae	Dongyang pangolin virus DYCS	Malayan pangolin	Manis javanica	MK636875.1
Fig. 3a-Flaviviridae	Dongyang pangolin virus DYAJ1	Tick	Amblyomma javanense	MK636874.1
Fig. 3a-Flaviviridae	Pangolin pestivirus BIME2	Pangolin		ON024096.1
Fig. 3a-Flaviviridae	Pangolin pestivirus BIME1	Pangolin		ON024095.1
Fig. 3a-Flaviviridae	Pangolin pestivirus BIME3	Pangolin		ON024097.1
Fig. 3a-Flaviviridae	Pangolin pestivirus BIME6	Pangolin		ON024103.1
Fig. 3a-Flaviviridae	Pangolin pestivirus 3 ZJ-MO1	Malayan pangolin	Manis javanica	OM451130.1
Fig. 3a-Flaviviridae	Pangolin pestivirus BIME5	Pangolin		ON024101.1
Fig. 3a-Flaviviridae	Pangolin pestivirus BIME9/P151T	Pangolin		ON024110.1
Fig. 3a-Flaviviridae	Pangolin pestivirus BIME9/P168T	Pangolin		ON024111.1
Fig. 3a-Flaviviridae	Bovine viral diarrhea virus 1	Cattle	Bos taurus	M31182.1	https://www.ncbi.nlm.nih.gov/pubmed/2838957
Fig. 3a-Flaviviridae	Pestivirus giraffe-1	Giraffe	Giraffa camelopardalis	AF144617.2	https://www.ncbi.nlm.nih.gov/pubmed/10489341
Fig. 3a-Flaviviridae	Bovine viral diarrhea virus 3	Cattle	Bos taurus	FJ040215.1	https://www.ncbi.nlm.nih.gov/pubmed/19349128
Fig. 3a-Flaviviridae	Border disease virus C413	Sheep	Ovis aries	AF002227.1
Fig. 3a-Flaviviridae	Border disease virus X818	Sheep	Ovis aries	AF037405.1	https://www.ncbi.nlm.nih.gov/pubmed/8291236
Fig. 3a-Flaviviridae	Classical swine fever virus	Pig	Sus scrofa	AF326963.1	https://www.ncbi.nlm.nih.gov/pubmed/14659557
Fig. 3a-Flaviviridae	Pestivirus Aydin 04-TR	Sheep	Ovis aries	JX428945.1	https://www.ncbi.nlm.nih.gov/pubmed/22997427
Fig. 3a-Flaviviridae	Pronghorn antelope pestivirus	Pronghorn antelope	Antilocapra americana	AY781152.3	https://www.ncbi.nlm.nih.gov/pubmed/15681069
Fig. 3a-Flaviviridae	Bungowannah viurs	Pig	Sus scrofa	EF100713.2
Fig. 3a-Flaviviridae	Rodent pestivirus RtAd-PestV/SAX2015	South China field mouse	Apodemus draco	KY370102.1	https://www.ncbi.nlm.nih.gov/pubmed/3-285857
Fig. 3a-Flaviviridae	Norway rat pestivirus	Norway rat	Rattus norvegicus	KJ950914.1	https://www.ncbi.nlm.nih.gov/pubmed/25316698
Fig. 3a-Flaviviridae	Porcine pestivirus-1	Pig	Sus scrofa	KR011347.1
Fig. 3a-Flaviviridae	Bamboo rat pestivirus HeN-NT1	Hoary bamboo rat	Rhizomys pruinosus	OM451134.1
Fig. 3a-Flaviviridae	Hepatitis C virus EUHK2	Human	Homo sapiens	Y12083.1	https://www.ncbi.nlm.nih.gov/pubmed/9177282
Fig. 3a-Flaviviridae	Hepatitis C virus ED43	Human	Homo sapiens	GU814265.1	https://www.ncbi.nlm.nih.gov/pubmed/20200247
Fig. 3a-Flaviviridae	Hepatitis C virus HC-J6	Human	Homo sapiens	D00944.1	https://www.ncbi.nlm.nih.gov/pubmed/1658196
Fig. 3a-Flaviviridae	Non-primate hepacivirus NZP1	Horse	Equus caballus	KP325401.1	https://www.ncbi.nlm.nih.gov/pubmed/25646476
Fig. 3a-Flaviviridae	Rodent hepacivirus RMU10-3382 GER 2010	The bank vole	Myodes glareolus	KC411777.1	https://www.ncbi.nlm.nih.gov/pubmed/23818848
Fig. 3a-Flaviviridae	Bat hepacivirus PDB-491	Large-eared free-tailed bat	Otomops martiensseni	KC796078.1	https://www.ncbi.nlm.nih.gov/pubmed/23610427
Fig. 3a-Flaviviridae	Rodent hepacivirus SAR-3 RSA 2008	Four-striped grass mouse	Rhabdomys pumilio	KC411806.1	https://www.ncbi.nlm.nih.gov/pubmed/23818848
Fig. 3a-Flaviviridae	Longquan Rhinolophus sinicus hepacivirus 1	Chinese rufous horseshoe bat	Rhinolophus sinicus	MT210606.1
Fig. 3a-Flaviviridae	Bat hepacivirus PDB-112	Striped leaf-nosed bat	Hipposideros vittatus	KC796077.1	https://www.ncbi.nlm.nih.gov/pubmed/23610427
Fig. 3a-Flaviviridae	Bamboo rat hepacivirus JX-MO1	Hoary bamboo rat	Rhizomys pruinosus	OM451124.1
Fig. 3a-Flaviviridae	Rodent hepacivirus RHV-339	North American deer mouse	Peromyscus maniculatus	KC815310.1	https://www.ncbi.nlm.nih.gov/pubmed/23572554
Fig. 3a-Flaviviridae	Rodent hepacivirus NLR07-oct70 NEL 2007	The bank vole	Myodes glareolus	KC411784.1	https://www.ncbi.nlm.nih.gov/pubmed/23818848
Fig. 3a-Flaviviridae	Norway rat hepacivirus NrHV-2	Norway rat	Rattus norvegicus	KJ950939.1	https://www.ncbi.nlm.nih.gov/pubmed/25316698
Fig. 3a-Flaviviridae	Bovine hepacivirus BovHepV 463/G	Cattle	Bos taurus	KP641127.2	https://www.ncbi.nlm.nih.gov/pubmed/25926652
Fig. 3a-Flaviviridae	Guereza hepacivirus	Mantled guereza	Colobus guereza	KC551800.1	https://www.ncbi.nlm.nih.gov/pubmed/23740998
Fig. 3a-Flaviviridae	Human pegivirus HGV	Human	Homo sapiens	U44402.1	https://www.ncbi.nlm.nih.gov/pubmed/8560265
Fig. 3a-Flaviviridae	Human pegivirus D50	Human	Homo sapiens	AY949771.1	https://www.ncbi.nlm.nih.gov/pubmed/15914851
Fig. 3a-Flaviviridae	Human pegivirus GBV-C	Human	Homo sapiens	U63715.1	https://www.ncbi.nlm.nih.gov/pubmed/8922464
Fig. 3a-Flaviviridae	Chimpanzee pegivirus	Chimpanzee	Pan troglodytes	AF070476.1	https://www.ncbi.nlm.nih.gov/pubmed/9700632
Fig. 3a-Flaviviridae	Hepatitis GB virus A	Tamarin	Saguinas ursula	U22303.1	https://www.ncbi.nlm.nih.gov/pubmed/7724574
Fig. 3a-Flaviviridae	Equine Pegivirus-1 C0035	Horse	Equus caballus	KC410872.1	https://www.ncbi.nlm.nih.gov/pubmed/23596285
Fig. 3a-Flaviviridae	TDAV-HorseA1	Horse	Equus caballus	KC145265.1	https://www.ncbi.nlm.nih.gov/pubmed/235-9292
Fig. 3a-Flaviviridae	Bat pegivirus PDB-1715	Little yellow-shouldered bat	Sturnira lilium	KC796088.1	https://www.ncbi.nlm.nih.gov/pubmed/23610427
Fig. 3a-Flaviviridae	GB virus D 93	Indian flying fox	Pteropus giganteus	GU566735.1	https://www.ncbi.nlm.nih.gov/pubmed/20617167
Fig. 3a-Flaviviridae	Porcine pegivirus PPgV 903 Ger 2013	Domestic swine	Sus scrofa domestica	KU351669.1	https://www.ncbi.nlm.nih.gov/pubmed/27314228
Fig. 3a-Flaviviridae	Pegivirus sp. RtRe-PegV/Tc2011	Polynesian rat	Rattus exulans	MT085179.1
Fig. 3a-Flaviviridae	Pegivirus sp. RtRt-PegV/Ll2010	Oriental house rat	Rattus tanezumi	MT085222.1
Fig. 3a-Flaviviridae	Wufeng Niviventer niviventer pegivirus 1	White-bellied rat	Niviventer niviventer	MT210619.1
Fig. 3a-Flaviviridae	Pegivirus sp. RtNf-PegV/Tn2013	Chestnut white-bellied rat	Niviventer fulvescens	MT085204.1
Fig. 3a-Flaviviridae	Rodent pegivirus CC61	Desert woodrat	Neotoma lepida	KC815311.1	https://www.ncbi.nlm.nih.gov/pubmed/23572554
Fig. 3a-Flaviviridae	Bat pegivirus PDB-620	Yellow-bellied house bat	Scotophilus dinganii	KC796076.1	https://www.ncbi.nlm.nih.gov/pubmed/23610427
Fig. 3a-Flaviviridae	Longquan Rhinolophus pearsonii pegivirus 1	Pearson's horseshoe bat	Rhinolophus pearsonii	MT210615.1
Fig. 3a-Flaviviridae	Bat pegivirus PDB-1698	Seba's short-tailed bat	Carollia perspicillata	KC796080.1	https://www.ncbi.nlm.nih.gov/pubmed/23610427
Fig. 3a-Flaviviridae	Human hepegivirus AK-790	Human	Homo sapiens	KT439329.1	https://www.ncbi.nlm.nih.gov/pubmed/26396247
Fig. 3b-Flaviviridae	Classical swine fever virus Alfort/Tuebingen	Pig	Sus scrofa	AAA43844.2
Fig. 3b-Flaviviridae	Pestivirus giraffe-1 H138	Giraffe	Giraffa camelopardalis	AAF02523.2	https://www.ncbi.nlm.nih.gov/pubmed/1-489341
Fig. 3b-Flaviviridae	Pestivirus reindeer-1 V60-Krefeld	Reindeer	Rangifer tarandus	AAF02524.2	https://www.ncbi.nlm.nih.gov/pubmed/10489341
Fig. 3b-Flaviviridae	Pronghorn antelope pestivirus	Pronghorn antelope	Antilocapra americana	AAX12371.2	https://www.ncbi.nlm.nih.gov/pubmed/15681069
Fig. 3b-Flaviviridae	Bungowannah virus	Pig	Sus scrofa	ABO21120.2
Fig. 3b-Flaviviridae	Bovine viral diarrhea virus 2-JZ05-1	Cattle	Bos taurus	ACX42224.2
Fig. 3b-Flaviviridae	Bovine viral diarrhea virus 2-SH-28	Pig	Sus scrofa	ADQ26326.1	https://www.ncbi.nlm.nih.gov/pubmed/23-85884
Fig. 3b-Flaviviridae	Bovine viral diarrhea virus 1a	Cattle	Bos taurus	ADX31691.1	https://www.ncbi.nlm.nih.gov/pubmed/21470568
Fig. 3b-Flaviviridae	Bovine viral diarrhea virus 3-Italy-1/10-1	Cattle	Bos taurus	AEM44833.1	https://www.ncbi.nlm.nih.gov/pubmed/21801648
Fig. 3b-Flaviviridae	Bovine viral diarrhea virus 1b-3156	Cattle	Bos taurus	AEY79714.1
Fig. 3b-Flaviviridae	Rhinolophus affinis pestivirus 1	Intermediate horseshoe bat	Rhinolophus affinis	AFK85014.1	https://www.ncbi.nlm.nih.gov/pubmed/22855479
Fig. 3b-Flaviviridae	Pestivirus strain Aydin/04-TR	Sheep	Ovis aries	AFS63897.1	https://www.ncbi.nlm.nih.gov/pubmed/22997427
Fig. 3b-Flaviviridae	Border disease virus-Gifhorn	Pig	Sus scrofa	AHC08742.1	https://www.ncbi.nlm.nih.gov/pubmed/24435861
Fig. 3b-Flaviviridae	Pestivirus PG-2	Cattle	Bos taurus	AHW57610.1	https://www.ncbi.nlm.nih.gov/pubmed/24831142
Fig. 3b-Flaviviridae	Pestivirus J NrPV/NYC-D23	Norway rat	Rattus norvegicus	AIU36197.1	https://www.ncbi.nlm.nih.gov/pubmed/25316698
Fig. 3b-Flaviviridae	Pestivirus Burdur/05-TR	Goat	Capra hircus	AJE24950.1
Fig. 3b-Flaviviridae	Porcine pestivirus 1-000515	Porcine	Sus scrofa	AKS24977.1
Fig. 3b-Flaviviridae	Atypical porcine pestivirus 1 Bavaria S5/9	Pig	Sus scrofa	ANS59916.1	https://www.ncbi.nlm.nih.gov/pubmed/27292119
Fig. 3b-Flaviviridae	Linda virus	Swine	Sus scrofa	ASD34121.1	https://www.ncbi.nlm.nih.gov/pubmed/28628456
Fig. 3b-Flaviviridae	Rodent pestivirus RtAp-PestV/JL2014	Korean field mouse	Apodemus peninsulae	ATP66855.1	https://www.ncbi.nlm.nih.gov/pubmed/30285857
Fig. 3b-Flaviviridae	Bat pestivirus BtSk-PestV-1/GX2017	Lesser Asiatic yellow bat	Scotophilus kuhlii	AYV99177.1	https://www.ncbi.nlm.nih.gov/pubmed/30405596
Fig. 3b-Flaviviridae	Classical swine fever virus-Eystrup	Pig	Sus scrofa	NP_075354.1	https://www.ncbi.nlm.nih.gov/pubmed/14659557
Fig. 3b-Flaviviridae	Border disease virus-X818	Sheep	Ovis aries	NP_620062.1	https://www.ncbi.nlm.nih.gov/pubmed/9573288
Fig. 3b-Flaviviridae	Phocoena pestivirus NS170385	Harbor porpoise	Phocoena phocoena	QFQ60722.1	https://www.ncbi.nlm.nih.gov/pubmed/31526243
Fig. 3b-Flaviviridae	Phocoena pestivirus NS170386	Harbor porpoise	Phocoena phocoena	QFQ60724.1	https://www.ncbi.nlm.nih.gov/pubmed/31526243
Fig. 3b-Flaviviridae	Pangolin pestivirus 3 ZJ-MO1	Malayan pangolin	Manis javanica	UMO75498.1
Fig. 3b-Flaviviridae	Pangolin pestivirus BIME4	Pangolin		URZ29365.1
Fig. 3b-Flaviviridae	Pangolin pestivirus BIME7	Tick	Amblyomma javanense	URZ29370.1
Fig. 3b-Flaviviridae	Bovine viral diarrhea virus 3 Th/04_KhonKaen	Bovine	Bos taurus	YP_002967452.1	https://www.ncbi.nlm.nih.gov/pubmed/19349128
Fig. 3b-Flaviviridae	Bamboo rat pestivirus HeN-NT1	Hoary bamboo rat	Rhizomys pruinosus	UMO75502.1
Fig. 3b-Flaviviridae	Rodent pestivirus RtAd-PestV/SAX2015	South China field mouse	Apodemus draco	ATP66857.1	https://www.ncbi.nlm.nih.gov/pubmed/30285857
Fig. 4a-Picornaviridae	African bat Mischivirus C	Bat	Hipposideros gigas	KP100644.1
Fig. 4a-Picornaviridae	Cattle Hunnivirus A	Cattle	Bos taurus	JQ941880.1	https://www.ncbi.nlm.nih.gov/pubmed/23015712
Fig. 4a-Picornaviridae	Bovine Aichivirus D	Cattle	Bos taurus	LC055961.1	https://www.ncbi.nlm.nih.gov/pubmed/26369290
Fig. 4a-Picornaviridae	Bat picornavirus	Chinese rufous horseshoe bat	Rhinolophus sinicus	KJ641695.1	https://www.ncbi.nlm.nih.gov/pubmed/26262818
Fig. 4a-Picornaviridae	Bat picornavirus 3	Chinese rufous horseshoe bat	Rhinolophus sinicus	NC_015934.1	https://www.ncbi.nlm.nih.gov/pubmed/21697464
Fig. 4a-Picornaviridae	Newt Ampivirus A NEWT2013HUN	Newt	Lissotriton vulgaris	NC_027214.1	https://www.ncbi.nlm.nih.gov/pubmed/26018961
Fig. 4a-Picornaviridae	Porcine Aichivirus C	Pig	Sus scrofa	EU787450.2	https://www.ncbi.nlm.nih.gov/pubmed/19046542
Fig. 4a-Picornaviridae	Rabbit Aichivirus E	Rabbit	Oryctolagus cuniculus	KT325852.1	https://www.ncbi.nlm.nih.gov/pubmed/26588888
Fig. 4a-Picornaviridae	Bird Kunsagivirus A	European roller	Coracias garrulus	KC935379.1	https://www.ncbi.nlm.nih.gov/pubmed/23804566
Fig. 4a-Picornaviridae	Caprine hunnivirus	Goat	Capra hircus	MW882964.1
Fig. 4a-Picornaviridae	Ia io picornavirus 1	Great evening bat	Ia io	JQ814852.1	https://www.ncbi.nlm.nih.gov/pubmed/22855479
Fig. 4a-Picornaviridae	Bat Hepatovirus sp.	Bat	Hipposideros armiger	MG559674.1	https://www.ncbi.nlm.nih.gov/pubmed/29460117
Fig. 4a-Picornaviridae	Marmot Marmot mosavirus	Rodent	Marmota himalayana	KY855435.1	https://www.ncbi.nlm.nih.gov/pubmed/29511159
Fig. 4a-Picornaviridae	Human Aichivirus A	Human	Homo sapiens	AB010145.1	https://www.ncbi.nlm.nih.gov/pubmed/9733894
Fig. 4a-Picornaviridae	Human Aichivirus A Chshc7	Human	Homo sapiens	FJ890523.1	https://www.ncbi.nlm.nih.gov/pubmed/19861087
Fig. 4a-Picornaviridae	Bat Shanbavirus A PicoV-1 GD2012	Bat	Miniopterus fuliginosus	KJ641690.1	https://www.ncbi.nlm.nih.gov/pubmed/26262818
Fig. 4a-Picornaviridae	Bat Shanbavirus A PicoV-1 SAX2011	Bat	Miniopterus fuliginosus	KJ641698.1	https://www.ncbi.nlm.nih.gov/pubmed/26262818
Fig. 4a-Picornaviridae	Bat Hepatovirus G	Bat	Rhinolophus landeri	KT452729.1	https://www.ncbi.nlm.nih.gov/pubmed/26575627
Fig. 4a-Picornaviridae	Tremovirus B1	Least horseshoe bat	Rhinolophus pusillus	NC_040673.1
Fig. 4a-Picornaviridae	Rodent cardiovirus C1	Norway rat	Rattus norvegicus	NC_038305.1
Fig. 4a-Picornaviridae	Rodent Rattus tanezumi hunnivirus	Oriental house rat	Rattus tanezumi	MF352430.1
Fig. 4a-Picornaviridae	Rodent Mosavirus A	Rodent	Peromyscus crinitus	JF973687.1	https://www.ncbi.nlm.nih.gov/pubmed/21909269
Fig. 4a-Picornaviridae	Bat Mischivirus A	Bat	Miniopterus schreibersii	JQ814851.1	https://www.ncbi.nlm.nih.gov/pubmed/22855479
Fig. 4a-Picornaviridae	Bat picornavirus 1	Bat	Miniopterus pusillus	NC_015940.1	https://www.ncbi.nlm.nih.gov/pubmed/21697464
Fig. 4a-Picornaviridae	Bat Kunsagivirus B	Bat	Eidolon helvum	KX644936.1	https://www.ncbi.nlm.nih.gov/pubmed/27666390
Fig. 4a-Picornaviridae	Bat Crohivirus B	Bat	Eidolon helvum	NC_033819.1	https://www.ncbi.nlm.nih.gov/pubmed/27666390
Fig. 4a-Picornaviridae	Bat Sapelovirus	Bat	Eidolon helvum	NC_033820.1	https://www.ncbi.nlm.nih.gov/pubmed/27666390
Fig. 4a-Picornaviridae	Bat picornavirus 2	Bat	Miniopterus magnater	NC_015941.1	https://www.ncbi.nlm.nih.gov/pubmed/21697464
Fig. 4a-Picornaviridae	Papio Kunsagivirus C	Monkey	Papio cynocephalus	KY670597.1
Fig. 4a-Picornaviridae	Pangolin hunnivirus ZJ-MO7	Pangolin		OM451179.1
Fig. 4a-Picornaviridae	Pangolin hunnivirus ZJ-MO4-1	Pangolin		OM480515.1
Fig. 4a-Picornaviridae	Pangolin hunnivirus	Pangolin		ON024078.1
Fig. 4a-Picornaviridae	Pangolin shanbavirus PSV/BIME1/P251T	Pangolin		ON024080.1
Fig. 4a-Picornaviridae	Aichivirus B	Bovine		AB084788.1	https://www.ncbi.nlm.nih.gov/pubmed/14573811
Fig. 4a-Picornaviridae	Senecavirus A			DQ641257.1	https://www.ncbi.nlm.nih.gov/pubmed/18420805
Fig. 4a-Picornaviridae	Avian Tremovirus A1			NC_003990.1	https://www.ncbi.nlm.nih.gov/pubmed/10092005
Fig. 4a-Picornaviridae	Bat parechovirus BatPeVyn20	Bat		OK149220.1
Fig. 4b-Paramyxoviridae	Shrew Wufeng Chodsigoa smithii henipavirus 1	Shrew	Chodsigoa smithii	OM030316.1
Fig. 4b-Paramyxoviridae	Human Langya virus	Human	Homo sapiens	OM101125.1	https://www.ncbi.nlm.nih.gov/pubmed/35921459
Fig. 4b-Paramyxoviridae	Pangolin Respirovirus P021T	Pangolin		ON059816.1
Fig. 4b-Paramyxoviridae	Rat Memana virus	Rat	Mastomys natalensis	OK623363.1	https://pubmed.ncbi.nlm.nih.gov/35854826/
Fig. 4b-Paramyxoviridae	Pangolin Respirovirus M5	Pangolin	Manis javanica	MW505906.1	https://pubmed.ncbi.nlm.nih.gov/33843572/
Fig. 4b-Paramyxoviridae	Rat Jeilongvirus 1 WFS RongShu	Rat	Eothenomys melanogaster	OM030330.1
Fig. 4b-Paramyxoviridae	Rat Jeilongvirus 1 WFS GaoShan	Rat	Apodemus chevrieri	OM030332.1
Fig. 4b-Paramyxoviridae	Pig orthorubulavirus 5	Pig	Sus scrofa	MF170889.1
Fig. 4b-Paramyxoviridae	Rat Ninove microtus virus	Rat	Microtus agrestis	OK623355.1	https://pubmed.ncbi.nlm.nih.gov/35854826/
Fig. 4b-Paramyxoviridae	Rat Jeilongvirus sp.	Rat	Apodemus agrarius	MT823463.1	https://www.ncbi.nlm.nih.gov/pubmed/34256243
Fig. 4b-Paramyxoviridae	Rat jeilongvirus 2	Lesser rice-field rat	Rattus losea	OM030338.1
Fig. 4b-Paramyxoviridae	Cat Morbillivirus	Cat	Felis catus	MZ493944.1
Fig. 4b-Paramyxoviridae	Bat Alston virus	Bat		MH972568.1	https://www.ncbi.nlm.nih.gov/pubmed/30487438
Fig. 4b-Paramyxoviridae	Human parainfluenza virus 2	Human	Homo sapiens	X57559.1	https://www.ncbi.nlm.nih.gov/pubmed/2152995
Fig. 4b-Paramyxoviridae	Simian virus 41	Simian		X64275.1	https://www.ncbi.nlm.nih.gov/pubmed/1328485
Fig. 4b-Paramyxoviridae	Human mumps virus	Human	Homo sapiens	AB040874.1	https://www.ncbi.nlm.nih.gov/pubmed/1585659
Fig. 4b-Paramyxoviridae	Bat Mapuera virus	Little yellow-shouldered bat	Sturnira lilium	EF095490.1	https://www.ncbi.nlm.nih.gov/pubmed/17385069
Fig. 4b-Paramyxoviridae	Pig La Piedad Michoacan Mexico virus	Pig	Sus scrofa	BK005918.1	https://www.ncbi.nlm.nih.gov/pubmed/17385069
Fig. 4b-Paramyxoviridae	Human parainfluenza virus 4	Human	Homo sapiens	AB543336.1	https://www.ncbi.nlm.nih.gov/pubmed/20963613
Fig. 4b-Paramyxoviridae	Bat Tioman virus	Bat	Pteropus hypomelanus	AF298895.2	https://www.ncbi.nlm.nih.gov/pubmed/11336547
Fig. 4b-Paramyxoviridae	Bat Teviot virus	Bat		KP271124.1	https://www.ncbi.nlm.nih.gov/pubmed/25883275
Fig. 4b-Paramyxoviridae	Bat Menangle virus	Bat		JX112711.1	https://www.ncbi.nlm.nih.gov/pubmed/22915696
Fig. 4b-Paramyxoviridae	Rat Sendai virus	Rat		AB195968.1	https://www.ncbi.nlm.nih.gov/pubmed/14517065
Fig. 4b-Paramyxoviridae	Giant squirrel virus	Giant squirrel		LS992584.1
Fig. 4b-Paramyxoviridae	Human parainfluenza virus 1	Human	Homo sapiens	AF457102.1	https://www.ncbi.nlm.nih.gov/pubmed/11928991
Fig. 4b-Paramyxoviridae	Pig parainfluenza virus 1	Pig	Sus scrofa	JX857409.1	https://www.ncbi.nlm.nih.gov/pubmed/23918408
Fig. 4b-Paramyxoviridae	Caprine parainfluenza virus 3	Goat	Capra hircus	KT215610.1	https://pubmed.ncbi.nlm.nih.gov/25236986/
Fig. 4b-Paramyxoviridae	Bovine parainfluenza virus 3	Bovine		AF178654.1	https://www.ncbi.nlm.nih.gov/pubmed/10872880
Fig. 4b-Paramyxoviridae	Human parainfluenza virus 3	Human	Homo sapiens	EU326526.1
Fig. 4b-Paramyxoviridae	Fish Atlantic salmon paramvyovirus	Salmon	Salmo salar	EU156171.1	https://www.ncbi.nlm.nih.gov/pubmed/18304670
Fig. 4b-Paramyxoviridae	Fish Pacific salmon paramyxovirus	Salmon	Oncorhynchus tshawytscha	MH900516.1	https://pubmed.ncbi.nlm.nih.gov/30863823/
Fig. 4b-Paramyxoviridae	Horse Salem virus	Horse	Equus caballus	JQ697837.1	https://www.ncbi.nlm.nih.gov/pubmed/10793001
Fig. 4b-Paramyxoviridae	Human Hendra virus	Human	Homo sapiens	AF017149.3	https://www.ncbi.nlm.nih.gov/pubmed/9837786
Fig. 4b-Paramyxoviridae	Human Nipah virus	Human	Homo sapiens	AF212302.2	https://www.ncbi.nlm.nih.gov/pubmed/10827955
Fig. 4b-Paramyxoviridae	Belong virus			DQ100461.1	https://www.ncbi.nlm.nih.gov/pubmed/16325221
Fig. 4b-Paramyxoviridae	Rat Tailam virus	Sikkim rat		JN689227.1	https://www.ncbi.nlm.nih.gov/pubmed/22106385
Fig. 4b-Paramyxoviridae	Rat J-virus	Rat	Mus musculus	AY900001.1	https://www.ncbi.nlm.nih.gov/pubmed/16051861
Fig. 4b-Paramyxoviridae	Rat Pohorje Myodes paramyxovirus 1	The bank vole	Myodes glareolus	MG516455.1	https://pubmed.ncbi.nlm.nih.gov/30115009/
Fig. 4b-Paramyxoviridae	Rat Mount Mabu Lophuromys virus 2	Rat	Lophuromys machangui	MG573141.1	https://pubmed.ncbi.nlm.nih.gov/30115009/
Fig. 4b-Paramyxoviridae	Rat Mount Mabu Lophuromys virus 1	Rat	Lophuromys machangui	MG573140.1	https://pubmed.ncbi.nlm.nih.gov/30115009/
Fig. 4b-Paramyxoviridae	Bat Shaan virus	Bat		MG230624.1	https://www.ncbi.nlm.nih.gov/pubmed/30135435
Fig. 4b-Paramyxoviridae	Rat Mossman virus	Rat		AY286409.1	https://www.ncbi.nlm.nih.gov/pubmed/14698671
Fig. 4b-Paramyxoviridae	Rat bank vole virus 1	The bank vole	Myodes glareolus	MF943130.1	https://www.ncbi.nlm.nih.gov/pubmed/29129019
Fig. 4b-Paramyxoviridae	Rat Nariva virus	Rat	Zygodontomys brevicauda	FJ362497.2	https://www.ncbi.nlm.nih.gov/pubmed/19104752
Fig. 4b-Paramyxoviridae	Dog distemper virus	Dog		AF014953.1	https://www.ncbi.nlm.nih.gov/pubmed/8438593
Fig. 4b-Paramyxoviridae	Seal distemper virus	Seal	Phoca vitulina	KC802221.1	https://www.ncbi.nlm.nih.gov/pubmed/23814028
Fig. 4b-Paramyxoviridae	Dolphin morbillivirus	Dolphin		AJ608288.1	https://www.ncbi.nlm.nih.gov/pubmed/15744569
Fig. 4b-Paramyxoviridae	Sheep peste des petit ruminants virus	Sheep	Ovis aries	AJ849636.2	https://www.ncbi.nlm.nih.gov/pubmed/15845262
Fig. 4b-Paramyxoviridae	Cattle rinderpest virus	Cattle	Bos taurus	X98291.3	https://www.ncbi.nlm.nih.gov/pubmed/9000095
Fig. 4b-Paramyxoviridae	Dog Parainfluenza virus 5 CC-14	Dog		KP893891.1
Fig. 4b-Paramyxoviridae	Lesser panda Parainfluenza virus 5 ZJQ-221	Lesser panda	Ailurus fulgens	KX100034.1	https://www.ncbi.nlm.nih.gov/pubmed/28138777
Fig. 4b-Paramyxoviridae	Sunshine virus	Snake	Aspidites melanocephalus	JN192445.1	https://www.ncbi.nlm.nih.gov/pubmed/22575820
Fig. 4c-Astroviridae	Bat astrovirus Ha/Guangxi/LS11/2007	Bat	Hipposideros armiger	FJ571068.1	https://www.ncbi.nlm.nih.gov/pubmed/19264622
Fig. 4c-Astroviridae	Bat astrovirus Hil/GX/bszt12	Bat	Hipposideros larvatus	KT003291.1
Fig. 4c-Astroviridae	Rodent astrovirus HK-1797F	Rice-field rat	Rattus andamanensis	KT946732.1	https://www.ncbi.nlm.nih.gov/pubmed/28537544
Fig. 4c-Astroviridae	Rodent astrovirus HN-014	Norway rat	Rattus norvegicus	KT946735.1	https://www.ncbi.nlm.nih.gov/pubmed/28537544
Fig. 4c-Astroviridae	Bat astrovirus CMR/Bat-AsV/P02	Bat	Eidolon helvum	MG693176.1	https://www.ncbi.nlm.nih.gov/pubmed/29644096
Fig. 4c-Astroviridae	Bat Middle East Hepe-Astrovirus	Bat	Eidolon helvum	NC_037657.1
Fig. 4c-Astroviridae	Rodent astrovirus CHN/147	Norway rat	Rattus norvegicus	MT549858.1
Fig. 4c-Astroviridae	Bat astrovirus BtAstV/13585-58/M.dau/DK/2014	Bat	Myotis daubentonii	MN832787.1
Fig. 4c-Astroviridae	Bat astrovirus BtAstV/21164-6-B/M.dau/DK/2015	Bat	Myotis daubentonii	MZ218054.1
Fig. 4c-Astroviridae	Rat Mamastrovirus sp. NR/rat01-AstV/HUN/2017	Norway rat	Rattus norvegicus	MW149253.1	https://www.ncbi.nlm.nih.gov/pubmed/34044191
Fig. 4c-Astroviridae	Pig astrovirus 4 PAstV4/YN01-2020	Pig	Sus scrofa	MW962975.1
Fig. 4c-Astroviridae	Rat Mamastrovirus sp. XZS01	Rat		MW826416.1
Fig. 4c-Astroviridae	Bamboo rat astrovirus GX-F3	Hoary bamboo rat	Rhizomys pruinosus	OM451108.1	https://pubmed.ncbi.nlm.nih.gov/35298912/
Fig. 4c-Astroviridae	Bat Myotis fimbriatus astrovirus	Fringed long-footed myotis	Myotis fimbriatus	OP121133.1	https://pubmed.ncbi.nlm.nih.gov/36146706/
Fig. 4c-Astroviridae	Turkey Avastrovirus-1	Turkey	Meleagris gallopavo	Y15936.2	https://www.ncbi.nlm.nih.gov/pubmed/9568965
Fig. 4c-Astroviridae	Avocet Avastroviru-2	Red-necked Avocet		MH453801.1	https://www.ncbi.nlm.nih.gov/pubmed/30375075
Fig. 4c-Astroviridae	Duck Avastrovirus-3	Duck		FJ434664.1	https://www.ncbi.nlm.nih.gov/pubmed/19264607
Fig. 4c-Astroviridae	Human Mamastrovirus-1	Human	Homo sapiens	Z25771.1	https://www.ncbi.nlm.nih.gov/pubmed/1605739
Fig. 4c-Astroviridae	Cat Mamastrovirus-2	Cat		MH253864.1	https://www.ncbi.nlm.nih.gov/pubmed/30300387
Fig. 4c-Astroviridae	Pig Mamastrovirus-3	Pig	Sus scrofa	GQ914773.1	https://www.ncbi.nlm.nih.gov/pubmed/23166236
Fig. 4c-Astroviridae	Sea-lion Mamastrovirus-4	California sea lion	Zalophus californianus	NC_034975.1	https://www.ncbi.nlm.nih.gov/pubmed/19759240
Fig. 4c-Astroviridae	Dog Mamastrovirus-5	Dog		NC_043416.1	https://www.ncbi.nlm.nih.gov/pubmed/19477085
Fig. 4c-Astroviridae	Human Mamastrovirus-6	Human	Homo sapiens	MF596153.1
Fig. 4c-Astroviridae	Dolphins Mamastrovirus-7	Dolphin	Tursiops truncatus	FJ890355.1	https://pubmed.ncbi.nlm.nih.gov/19759240/
Fig. 4c-Astroviridae	Human Mamastrovirus-8	Human	Homo sapiens	GQ415660.1	https://www.ncbi.nlm.nih.gov/pubmed/19692544
Fig. 4c-Astroviridae	Human Mamastrovirus-9	Human	Homo sapiens	GQ891990.1	https://www.ncbi.nlm.nih.gov/pubmed/20507741
Fig. 4c-Astroviridae	Mink Mamastrovirus-10	Mink		GU985458.1	https://www.ncbi.nlm.nih.gov/pubmed/20926705
Fig. 4c-Astroviridae	Sea-lion Mamastrovirus-11	California sea lion	Zalophus californianus	FJ890351.1	https://pubmed.ncbi.nlm.nih.gov/19759240/
Fig. 4c-Astroviridae	Bat Mamastrovirus-12	Bat	Taphozous melanopogon	FJ571067.1	https://pubmed.ncbi.nlm.nih.gov/19264622/
Fig. 4c-Astroviridae	Sheep Mamastrovirus-13	Sheep	Ovis aries	Y15937.2	https://www.ncbi.nlm.nih.gov/pubmed/9568965
Fig. 4c-Astroviridae	Bat Mamastrovirus-14	Bat	Miniopterus magnater	EU847144.2	https://pubmed.ncbi.nlm.nih.gov/18550669/
Fig. 4c-Astroviridae	Bat Mamastrovirus-15	Bat	Taphozous melanopogon	FJ571066.1	https://pubmed.ncbi.nlm.nih.gov/19264622/
Fig. 4c-Astroviridae	Bat Mamastrovirus-16	Bat	Pipistrellus abramus	EU847145.2	https://pubmed.ncbi.nlm.nih.gov/18550669/
Fig. 4c-Astroviridae	Bat mamastrovirus-17	Bat	Hipposideros pomona	FJ571074.1	https://pubmed.ncbi.nlm.nih.gov/19264622/
Fig. 4c-Astroviridae	Bat Mamastrovirus-18	Bat	Miniopterus pusillus	EU847155.1	https://pubmed.ncbi.nlm.nih.gov/18550669/
Fig. 4c-Astroviridae	Bat Mamastrovirus-19	Bat	Taphozous melanopogon	FJ571065.1	https://pubmed.ncbi.nlm.nih.gov/19264622/
Fig. 4d-Arenaviridae	Rodent Morogoro virus	African soft-furred rat	Mastomys natalensis	NC_013058.1	https://www.ncbi.nlm.nih.gov/pubmed/19961688
Fig. 4d-Arenaviridae	Rodent Luna virus	African soft-furred rat	Mastomys natalensis	NC_016153.1	https://www.ncbi.nlm.nih.gov/pubmed/22000372
Fig. 4d-Arenaviridae	Rodent Gairo virus	African soft-furred rat	Mastomys natalensis	NC_026247.1	https://www.ncbi.nlm.nih.gov/pubmed/25559385
Fig. 4d-Arenaviridae	Tavallinen suomalainen mies virus	Bat	Myotis myotis	NC_039008.1	https://www.ncbi.nlm.nih.gov/pubmed/28114434
Fig. 4d-Arenaviridae	Snakes Golden Gate virus	Boa	Boa constrictor	NC_018482.1	https://www.ncbi.nlm.nih.gov/pubmed/22893382
Fig. 4d-Arenaviridae	Snakes Boa arenavirus NL	Boa	Boa constrictor	NC_023762.1	https://www.ncbi.nlm.nih.gov/pubmed/23468423
Fig. 4d-Arenaviridae	Snakes University of Helsinki virus	Boa	Boa constrictor	NC_023765.1	https://www.ncbi.nlm.nih.gov/pubmed/23926354
Fig. 4d-Arenaviridae	Snakes University of Giessen virus	Boa	Boa constrictor	NC_039006.1	https://www.ncbi.nlm.nih.gov/pubmed/26041290
Fig. 4d-Arenaviridae	Rodent Apore virus	Boa	Boa constrictor	NC_040763.1
Fig. 4d-Arenaviridae	Rodent Xapuri virus	Boa	Boa constrictor	NC_055440.1
Fig. 4d-Arenaviridae	Snakes Dante Muikkunen virus 1	Boa	Boa constrictor	NC_055441.1	https://www.ncbi.nlm.nih.gov/pubmed/30427944
Fig. 4d-Arenaviridae	Snakes Old schoolhouse virus 1	Boa	Boa constrictor	NC_055444.1	https://www.ncbi.nlm.nih.gov/pubmed/30427944
Fig. 4d-Arenaviridae	Rodent Merino Walk virus	Bush Karoo rat	Myotomys unisulcatus	NC_023763.1	https://www.ncbi.nlm.nih.gov/pubmed/20071489
Fig. 4d-Arenaviridae	Snakes Veterinary Pathology Zurich virus 1	Great roundleaf bat	Hipposideros armiger	NC_055446.1	https://www.ncbi.nlm.nih.gov/pubmed/30427944
Fig. 4d-Arenaviridae	Rodent Tamiami virus	Hispid cotton rat	Sigmodon hispidus	NC_010702.1	https://www.ncbi.nlm.nih.gov/pubmed/17624390
Fig. 4d-Arenaviridae	Human Lujo virus	Human	Homo sapiens	NC_012777.1	https://www.ncbi.nlm.nih.gov/pubmed/19478873
Fig. 4d-Arenaviridae	Snakes Haartman Institute snake virus	Human	Homo sapiens	NC_043443.1	https://www.ncbi.nlm.nih.gov/pubmed/30427944
Fig. 4d-Arenaviridae	Fish Wenling frogfish arenavirus 2	Least horseshoe bat	Rhinolophus pusillus	NC_040465.1
Fig. 4d-Arenaviridae	Rodent Mariental virus	Namaqua Micaelamys	Micaelamys namaquensis	NC_027136.1
Fig. 4d-Arenaviridae	Rodent Okahandja virus	Namaqua Micaelamys	Micaelamys namaquensis	NC_027137.1	https://www.ncbi.nlm.nih.gov/pubmed/26079174
Fig. 4d-Arenaviridae	Rodent Wenzhou virus	Norway rat	Rattus norvegicus	NC_026019.1	https://www.ncbi.nlm.nih.gov/pubmed/25506671
Fig. 4d-Arenaviridae	Snakes CAS virus	Ringed tree boa	Corallus annulatus	NC_018484.1	https://www.ncbi.nlm.nih.gov/pubmed/22893382
Fig. 4d-Arenaviridae	Rodent Lunk virus	Southern African pygmy mouse	Mus minutoides	NC_018711.1	https://www.ncbi.nlm.nih.gov/pubmed/22815269
Fig. 4d-Arenaviridae	Fish Wenling frogfish arenavirus 1	Striated frogfish	Antennarius striatus	NC_040428.1
Fig. 4d-Arenaviridae	Rodent Whitewater Arroyo virus	White-throated woodrat	Neotoma albigula	NC_010703.1	https://www.ncbi.nlm.nih.gov/pubmed/17624390
Fig. 4d-Arenaviridae	Rodent Alxa virus	Rodent		KY432892.1
Fig. 4d-Arenaviridae	Lymphocytic choriomeningitis virus			NC_004291.1	https://www.ncbi.nlm.nih.gov/pubmed/2705303
Fig. 4d-Arenaviridae	Lassa virus			NC_004297.1	https://www.ncbi.nlm.nih.gov/pubmed/9281522
Fig. 4d-Arenaviridae	Machupo virus			NC_005079.1
Fig. 4d-Arenaviridae	Guanarito virus			NC_005082.1
Fig. 4d-Arenaviridae	Pichinde virus			NC_006439.1	https://www.ncbi.nlm.nih.gov/pubmed/11883003
Fig. 4d-Arenaviridae	Cupixi virus			NC_010252.1	https://www.ncbi.nlm.nih.gov/pubmed/14698659
Fig. 4d-Arenaviridae	Flexal virus			NC_010759.1	https://www.ncbi.nlm.nih.gov/pubmed/18602020
Fig. 4e-Arteriviridae	RtMruf arterivirus	Gray red-backed vole	Myodes rufocanus	KP280006.1	https://www.ncbi.nlm.nih.gov/pubmed/30285857
Fig. 4e-Arteriviridae	RtClon arterivirus	Long-tailed hamster	Cricetulus longicaudatus	KU302440.1	https://www.ncbi.nlm.nih.gov/pubmed/30285857
Fig. 4e-Arteriviridae	RtEi arterivirus	Rat	Eothenomys inez	KY369968.1	https://www.ncbi.nlm.nih.gov/pubmed/30285857
Fig. 4e-Arteriviridae	RtMc arterivirus	Rat	Neodon clarkei	KY369967.1	https://www.ncbi.nlm.nih.gov/pubmed/30285857
Fig. 4e-Arteriviridae	Porcine reproductive and respiratory syndrome virus 2	Pig	Sus scrofa	U87392.3	https://www.ncbi.nlm.nih.gov/pubmed/7661696
Fig. 4e-Arteriviridae	RtClan arterivirus	Long-tailed chinchilla	Chinchilla lanigera	KY369969.1	https://www.ncbi.nlm.nih.gov/pubmed/30285857
Fig. 4e-Arteriviridae	Porcine reproductive and respiratory syndrome virus 1			M96262.2	https://www.ncbi.nlm.nih.gov/pubmed/8517032
Fig. 4e-Arteriviridae	Lactate dehydrogenase-elevating virus			U15146.1	https://www.ncbi.nlm.nih.gov/pubmed/7778295
Fig. 4e-Arteriviridae	African pouched rat arterivirus	Giant rat	Cricetomys emini	KP026921.1
Fig. 4e-Arteriviridae	DeBrazza’s monkey arterivirus	De Brazza's monkey	Cercopithecus neglectus	KP126831.1
Fig. 4e-Arteriviridae	Kibale red-tailed guenon virus 1	Red-tailed guenon		JX473849.1	https://www.ncbi.nlm.nih.gov/pubmed/23077302
Fig. 4e-Arteriviridae	Pebjah virus	Monkey		KR139839.1	https://www.ncbi.nlm.nih.gov/pubmed/25972539
Fig. 4e-Arteriviridae	Simian hemorrhagic fever virus			AF180391.2	https://www.ncbi.nlm.nih.gov/pubmed/7886957
Fig. 4e-Arteriviridae	Kafue kinda chacma baboon virus	Vervet	Chlorocebus pygerythrus	KT447550.1
Fig. 4e-Arteriviridae	Mikumi yellow baboon virus 1	Monkey	Papio cynocephalus	KM110938.1	https://www.ncbi.nlm.nih.gov/pubmed/25187550
Fig. 4e-Arteriviridae	Kibale red colobus virus 1	Monkey	Piliocolobus tephrosceles	KC787630.1	https://www.ncbi.nlm.nih.gov/pubmed/24651479
Fig. 4e-Arteriviridae	Free State vervet virus	Monkey		KR862307.1
Fig. 4e-Arteriviridae	Simian hemorrhagic encephalitis virus	Monkey	Macaca mulatta	KM677927.1	https://www.ncbi.nlm.nih.gov/pubmed/25972539
Fig. 4e-Arteriviridae	Zambian malbrouck virus 1	Monkey		KT166441.1
Fig. 4e-Arteriviridae	Kibale red colobus virus 2	Monkey	Piliocolobus tephrosceles	KC787658.1	https://www.ncbi.nlm.nih.gov/pubmed/24651479
Fig. 4e-Arteriviridae	Olivier’s shrew virus 1	Shrew	Crocidura olivieri guineensis	MF324848.1
Fig. 4e-Arteriviridae	Possum Wobbly possum disease virus	Australian brushtail possum	Trichosurus vulpecula	JN116253.3	https://www.ncbi.nlm.nih.gov/pubmed/22153843
Fig. 4e-Arteriviridae	Equine arteritis virus			X53459.3	https://www.ncbi.nlm.nih.gov/pubmed/1851863
Fig. 4f-Hantaviridae	Hagfish agnathovirus	Hagfish	Eptatretus burgeri	NC_055174.1
Fig. 4f-Hantaviridae	Insectivora Bruges orthohantavirus	Insectivora	Talpa europaea	NC_034402.1	https://www.ncbi.nlm.nih.gov/pubmed/29272370
Fig. 4f-Hantaviridae	Insectivora Nova mobatvirus	Insectivora	Talpa europaea	NC_034465.1	https://www.ncbi.nlm.nih.gov/pubmed/26021917
Fig. 4f-Hantaviridae	Insectivora Imjin thottimvirus	Insectivora	Crocidura lasiura	NC_034564.1	https://www.ncbi.nlm.nih.gov/pubmed/24874196
Fig. 4f-Hantaviridae	Rodent Thailand orthohantavirus	Black rat	Rattus rattus	KC490924.1	https://www.ncbi.nlm.nih.gov/pubmed/24575755
Fig. 4f-Hantaviridae	Rodent Hantavirus MAYOV	Black rat	Rattus rattus	KU587796.1	https://www.ncbi.nlm.nih.gov/pubmed/26932442
Fig. 4f-Hantaviridae	Fish Goosefish actinovirus	Fish	Lophius litulon	NC_055172.1
Fig. 4f-Hantaviridae	Rodent Sangassou orthohantavirus	Rodent	Hylomyscus simus	NC_034517.1	https://www.ncbi.nlm.nih.gov/pubmed/22278233
Fig. 4f-Hantaviridae	Rodent Seoul orthohantavirus	Norway rat	Rattus norvegicus	KP900346.1
Fig. 4f-Hantaviridae	Rodent Seoul orthohantavirus	Norway rat	Rattus norvegicus	KX079468.1	https://www.ncbi.nlm.nih.gov/pubmed/6144891
Fig. 4f-Hantaviridae	Lizard Gecko reptillovirus	Lizard	Hemidactylus bowringii	NC_055170.1
Fig. 4f-Hantaviridae	Fish Perch actinovirus	European perch	Perca fluviatilis	NC_055640.1
Fig. 4f-Hantaviridae	Fish Spikefish actinovirus	Fish	Triacanthodes anomalus	NC_055173.1
Fig. 4f-Hantaviridae	Insectivora Altai virus	Insectivora	Sorex araneus	MT648514.1
Fig. 4f-Hantaviridae	Rodent Longquan orthohantavirus 1	Rodent	Niviventer fulvescens	MZ328260.1
Fig. 4f-Hantaviridae	Insectivora Oxbow orthohantavirus	Insectivora	Neurotrichus gibbsii	NC_043175.1	https://www.ncbi.nlm.nih.gov/pubmed/19394994
Fig. 4f-Hantaviridae	Fish Batfish actinovirus	Fish	Halieutaea stellata	NC_055171.1
Fig. 4f-Hantaviridae	Rodent Amur virus	Korean field mouse	Apodemus peninsulae	AB620030.1	https://www.ncbi.nlm.nih.gov/pubmed/22403334
Fig. 4f-Hantaviridae	Rodent Soochong virus	Korean field mouse	Apodemus peninsulae	DQ056292.1	https://www.ncbi.nlm.nih.gov/pubmed/16372283
Fig. 4f-Hantaviridae	Insectivora Kenkeme orthohantavirus	Insectivora	Sorex roboratus	NC_034560.1	https://www.ncbi.nlm.nih.gov/pubmed/25087879
Fig. 4f-Hantaviridae	Insectivora Cao Bang orthohantavirus	Insectivora	Anourosorex squamipes	NC_034485.1	https://www.ncbi.nlm.nih.gov/pubmed/18217572
Fig. 4f-Hantaviridae	Insectivora Bowe orthohantavirus	Insectivora	Crocidura douceti	NC_034407.1	https://www.ncbi.nlm.nih.gov/pubmed/23994121
Fig. 4f-Hantaviridae	Bat Robina orthohantavirus	Bat	Pteropus alecto	NC_055632.1
Fig. 4f-Hantaviridae	Bat Brno loanvirus	Bat	Nyctalus noctula	NC_055376.1	https://www.ncbi.nlm.nih.gov/pubmed/28025098
Fig. 4f-Hantaviridae	Rodent Tigray orthohantavirus	Rodent	Stenocephalemys albipes	NC_055147.1
Fig. 4f-Hantaviridae	Insectivora Jeju orthohantavirus	Insectivora	Crocidura shantungensis	NC_034399.1	https://www.ncbi.nlm.nih.gov/pubmed/22230701
Fig. 4f-Hantaviridae	Bat Laibin mobatvirus	Bat	Taphozous melanopogon	NC_038515.1
Fig. 4f-Hantaviridae	Bat Quezon mobatvirus	Bat	Rousettus amplexicaudatus	NC_034401.1	https://www.ncbi.nlm.nih.gov/pubmed/27516187
Fig. 4f-Hantaviridae	Rodent Dobrava-Belgrade orthohantavirus	Rodent	Apodemus flavicollis	NC_005235.1	https://www.ncbi.nlm.nih.gov/pubmed/12526053
Fig. 4f-Hantaviridae	Hantaan orthohantavirus			NC_005222.1	https://www.ncbi.nlm.nih.gov/pubmed/2123544
Fig. 4f-Hantaviridae	Thottapalayam thottimvirus	Asian house shrew	Suncus murinus	NC_010707.1	https://www.ncbi.nlm.nih.gov/pubmed/17711577
Fig. 4g-Bornaviridae	Canary bornavirus 1	Canary	Serinus canaria f. domestica	KC464471.1	https://www.ncbi.nlm.nih.gov/pubmed/23631925
Fig. 4g-Bornaviridae	Canary bornavirus 2	Canary	Serinus canaria f. domestica	KC464478.1	https://www.ncbi.nlm.nih.gov/pubmed/23631925
Fig. 4g-Bornaviridae	Canary bornavirus 3	Canary	Serinus canaria f. domestica	KC595273.2	https://www.ncbi.nlm.nih.gov/pubmed/23631925
Fig. 4g-Bornaviridae	Aquatic bird bornavirus 2	Duck		KJ756399.2	https://www.ncbi.nlm.nih.gov/pubmed/25408146
Fig. 4g-Bornaviridae	Aquatic bird bornavirus 1	Goose		KF578398.1	https://www.ncbi.nlm.nih.gov/pubmed/24158553
Fig. 4g-Bornaviridae	Estrildid finch bornavirus 1	Bird	Estrilda troglodytes	KF680099.1	https://www.ncbi.nlm.nih.gov/pubmed/24389254
Fig. 4g-Bornaviridae	Parrot bornavirus 5	Parrot	Ara ararauna	KR612223.1
Fig. 4g-Bornaviridae	Bornadisease virus 1	Horse		U04608.1	https://www.ncbi.nlm.nih.gov/pubmed/8183914
Fig. 4g-Bornaviridae	Bornadisease virus 2	Horse	horse brain	AJ311524.1	https://www.ncbi.nlm.nih.gov/pubmed/11602780
Fig. 4g-Bornaviridae	Variegated squirrel bornavirus 1	Squirrel	Sciurus variegatoides	LN713680.1	https://www.ncbi.nlm.nih.gov/pubmed/26154788
Fig. 4g-Bornaviridae	Parrot bornavirus 1	Parrot	Diopsittaca nobilis	GU249595.2	https://www.ncbi.nlm.nih.gov/pubmed/20202423
Fig. 4g-Bornaviridae	Parrot bornavirus 2	Parrot	Aratinga solstitialis	EU781967.1	https://www.ncbi.nlm.nih.gov/pubmed/18671869
Fig. 4g-Bornaviridae	Parrot bornavirus 4	Parrot	Ara ararauna	JX065209.1	https://www.ncbi.nlm.nih.gov/pubmed/22824256
Fig. 4g-Bornaviridae	Parrot bornavirus 7	Parrot	Cacatua moluccensis	JX065210.2	https://www.ncbi.nlm.nih.gov/pubmed/22824256
Fig. 4g-Bornaviridae	Loveridges garter snake virus 1	Snake	Elapsoidea loveridgei	KM114265.1	https://www.ncbi.nlm.nih.gov/pubmed/25301640
Fig. 4g-Bornaviridae	Southwest carpet python virus	Snake	Morelia spilota	MF135781.1	https://www.ncbi.nlm.nih.gov/pubmed/29462190
Fig. 4g-Bornaviridae	Jungle carpet python virus	Snake	Morelia spilota	MF135780.1	https://www.ncbi.nlm.nih.gov/pubmed/29462190
Fig. 4g-Bornaviridae	Wuhan sharpbelly bornavirus	Sharpbelly	Hemiculter leucisculus	MG599939.1	https://www.ncbi.nlm.nih.gov/pubmed/29618816
Fig. 4h-Caliciviridae	Chicken calicivirus-V0021/DE/2004	Chicken	Gallus gallus	HQ010042.1	https://www.ncbi.nlm.nih.gov/pubmed/21404111
Fig. 4h-Caliciviridae	Chicken calicivirus-D62/KR/2013	Chicken	Gallus gallus	KM254170.1
Fig. 4h-Caliciviridae	Chicken calicivirus-Q45/KR/2013	Chicken	Gallus gallus	KM254171.1
Fig. 4h-Caliciviridae	Rabbit hemorrhagic disease virus-Sr12 2/IT/2012	Rabbit	Lepus corsicanus	KC741409.2	https://www.ncbi.nlm.nih.gov/pubmed/25458493
Fig. 4h-Caliciviridae	Rabbit calicivirus-1/IT/1996	Rabbit	Lepus corsicanus	X96868.1	https://www.ncbi.nlm.nih.gov/pubmed/8970986
Fig. 4h-Caliciviridae	Fathead minnow calicivirus-US/2012	Fathead minnow	Pimephales promelas	KX371097.1	https://www.ncbi.nlm.nih.gov/pubmed/28815386
Fig. 4h-Caliciviridae	Turkey calicivirus-L11043/DE/2011	Turkey	Meleagris gallopavo	JQ347522.1	https://www.ncbi.nlm.nih.gov/pubmed/22580496
Fig. 4h-Caliciviridae	Chicken calicivirus-F10026n/DE/2010	Chicken	Gallus gallus	JQ347523.1	https://www.ncbi.nlm.nih.gov/pubmed/22580496
Fig. 4h-Caliciviridae	Goose calicivirus-N/CN/2012	Goose	Anser anser	KJ473715.1	https://www.ncbi.nlm.nih.gov/pubmed/24756346
Fig. 4h-Caliciviridae	Bovine calicivirus-Kirklareli/TR/2012	Bovine		KT119483.1	https://www.ncbi.nlm.nih.gov/pubmed/26292294
Fig. 4h-Caliciviridae	Lion norovirus-GIV.2/Pistoia/387/IT/2006	Lion	Panthera leo	EF450827.1	https://www.ncbi.nlm.nih.gov/pubmed/18214183
Fig. 4h-Caliciviridae	Murine norovirus 1-GV/US/2002	Mouse	Mus musculus	AY228235.2	https://www.ncbi.nlm.nih.gov/pubmed/12624267
Fig. 4h-Caliciviridae	Sheep norovirus Norsewood/NZ/2007	Sheep	Ovis aries	EU193658.4	https://www.ncbi.nlm.nih.gov/pubmed/18676104
Fig. 4h-Caliciviridae	Dog norovirus-GVII/HK/2007	Dog	Canis lupus familiaris	FJ692500.1	https://www.ncbi.nlm.nih.gov/pubmed/22879606
Fig. 4h-Caliciviridae	Dog norovirus-GVI.1/Bari/91/IT/2007	Dog	Canis lupus familiaris	FJ875027.1	https://www.ncbi.nlm.nih.gov/pubmed/18680664
Fig. 4h-Caliciviridae	Rat norovirus-GV/HK/2011	Norway rat	Rattus norvegicus	JX486101.1	https://www.ncbi.nlm.nih.gov/pubmed/23087104
Fig. 4h-Caliciviridae	Bat norovirus-GX/CN/2010	Chinese rufous horseshoe bat	Rhinolophus sinicus	KJ790198.1	https://www.ncbi.nlm.nih.gov/pubmed/26262818
Fig. 4h-Caliciviridae	California sea lion norovirus-Csl/Nov2/PF080916-2/HK/2008	California sea lion	Zalophus californianus	MG572715.1
Fig. 4h-Caliciviridae	Human recovirus Bangladesh-289/BD/2007	Human	Homo sapiens	JQ745645.1	https://www.ncbi.nlm.nih.gov/pubmed/22709854
Fig. 4h-Caliciviridae	Human recovirus Venezuela-VE/2015	Human	Homo sapiens	MG571787.1
Fig. 4h-Caliciviridae	Atlantic salmo calicivirus-Nordland/NO/2011	Atlantic salmon	Salmo salar	KJ577139.1	https://www.ncbi.nlm.nih.gov/pubmed/25203050
Fig. 4h-Caliciviridae	Atlantic salmo calicivirus-AL V901/NO	Atlantic salmon	Salmo salar	KJ577140.1	https://www.ncbi.nlm.nih.gov/pubmed/25203050
Fig. 4h-Caliciviridae	Porcine sapovirus-JJ681/US/2000	Porcine	Sus domesticus	AY974192.2	https://www.ncbi.nlm.nih.gov/pubmed/16333083
Fig. 4h-Caliciviridae	Porcine sapovirus-2053P4/BR	Porcine	Sus domesticus	DQ359100.1
Fig. 4h-Caliciviridae	Porcine sapovirus 43-GVIII/IT/2005	Porcine	Sus domesticus	EU221477.1	https://www.ncbi.nlm.nih.gov/pubmed/18417656
Fig. 4h-Caliciviridae	Porcine sapovirus-GIII/CN/2008	Porcine	Sus domesticus	FJ387164.1	https://www.ncbi.nlm.nih.gov/pubmed/19961620
Fig. 4h-Caliciviridae	Porcine sapovirus F19-GVIII/CN/2005	Porcine	Sus domesticus	FJ498786.1	https://www.ncbi.nlm.nih.gov/pubmed/19283338
Fig. 4h-Caliciviridae	Canis vesivirus-Bari/212/IT/2007	Dog	Canis lupus familiaris	JN204722.1
Fig. 4h-Caliciviridae	Feline calicivirus-CFI/US/68	Cat	Felis domesticus	U13992.1
Fig. 4h-Caliciviridae	Rabbit hemorrhagic disease virus-GH/DE/1988	Rabbit	Lepus corsicanus	M67473.1	https://www.ncbi.nlm.nih.gov/pubmed/1840711
Fig. 4h-Caliciviridae	European brown hare syndrome virus-GD/FR/1989	European brown hare	Lepus europaeus	Z69620.1	https://www.ncbi.nlm.nih.gov/pubmed/8760416
Fig. 4h-Caliciviridae	Swine calicivirus-Sw918/JP/1997	Porcine	Sus domesticus	AB074893.1	https://www.ncbi.nlm.nih.gov/pubmed/9687878
Fig. 4h-Caliciviridae	Bovine norovirus Newbury2-UK/1976	Bovine		AF097917.5	https://www.ncbi.nlm.nih.gov/pubmed/9927568
Fig. 4h-Caliciviridae	Canis calicivirus-no48/JP/1990	Dog	Canis lupus familiaris	AF053720.1	https://www.ncbi.nlm.nih.gov/pubmed/10211962
Fig. 4h-Caliciviridae	San Miguel sea lion virus-US/1991	California sea lion	Zalophus californianus	U52005.1	https://www.ncbi.nlm.nih.gov/pubmed/9526548
Fig. 4h-Caliciviridae	Bamboo rat sapovirus GX-F1	Hoary bamboo rat	Rhizomys pruinosus	OM480531.1
Fig. 4h-Caliciviridae	Sapovirus GI.2 Sav GI/Hu/JP/2012/GI.2/OH12009	Human	Homo sapiens	LC081155.1	https://www.ncbi.nlm.nih.gov/pubmed/26684081
Fig. 4h-Caliciviridae	Porcine enteric sapovirus Po/SaV/JB-IS123/05/Korea	Porcine	Sus domesticus	DQ389604.1	https://www.ncbi.nlm.nih.gov/pubmed/17382492
Fig. 4h-Caliciviridae	Bat faecal sapovirus Ad02/aus/1	Bat	Pteropus poliocephalus	ON872527.1
Fig. 4h-Caliciviridae	Bat calicivirus BtMm-CalV/JX2010	Bat	Myotis myotis	KJ641703.1	https://www.ncbi.nlm.nih.gov/pubmed/26262818
Fig. 4h-Caliciviridae	Bat calicivirus BtCV/OV-157/M.dau/DK/2018	Bat	Myotis daubentonii	MZ218056.1
Fig. 4h-Caliciviridae	Bat sapovirus TLC39/HK	Bat	Hipposideros pomona	JN899074.1	https://www.ncbi.nlm.nih.gov/pubmed/22514697
Fig. 4h-Caliciviridae	Cattle Newbury-1 virus-UK/1976	Cattle	Bos taurus	DQ013304.1	https://www.ncbi.nlm.nih.gov/pubmed/16574184
Fig. 4h-Caliciviridae	Dog Viseu virus-GVI/PT/2007	Dog	Canis lupus familiaris	GQ443611.1	https://www.ncbi.nlm.nih.gov/pubmed/20507751
Fig. 4h-Caliciviridae	Human Yuzawa virus-GVIII/JP/2011	Human	Homo sapiens	KJ196291.1
Fig. 4h-Caliciviridae	Monkey WUHARY calicivirus 1-US/2010	Monkey	Macaca mulatta tcheliensis	JX627575.1	https://www.ncbi.nlm.nih.gov/pubmed/23063120
Fig. 4h-Caliciviridae	Monkey Tulane Virus-FT205/US/2008	Monkey	Macaca mulatta tcheliensis	KC662363.1	https://www.ncbi.nlm.nih.gov/pubmed/24700099
Fig. 4h-Caliciviridae	Human Sapovirus Hu/GI/Sapporo/MT-2010/1982	Human	Homo sapiens	HM002617.1
Fig. 4h-Caliciviridae	Human Manchester virus-GI/UK/1995	Human	Homo sapiens	X86560.1	https://www.ncbi.nlm.nih.gov/pubmed/7661689
Fig. 4h-Caliciviridae	Swine Calicivirus pig/AB90/CAN	Porcine	Sus scrofa	FJ355928.1	https://www.ncbi.nlm.nih.gov/pubmed/19396587
Fig. 4h-Caliciviridae	Swine Calicivirus pig/F15-10/CAN	Porcine	Sus scrofa	FJ355929.1	https://www.ncbi.nlm.nih.gov/pubmed/19396587
Fig. 4h-Caliciviridae	Swine Calicivirus pig/AB104/CAN	Porcine	Sus scrofa	FJ355930.1	https://www.ncbi.nlm.nih.gov/pubmed/19396587
Fig. 4h-Caliciviridae	Bovine Jena virus-GIII/DE/1980	Bovine	Bos taurus	AJ011099.1	https://www.ncbi.nlm.nih.gov/pubmed/9847396
Fig. 4h-Caliciviridae	Nebraska virus-BEC-NB/US/1980	Bovine	Bos taurus	AY082891.1	https://www.ncbi.nlm.nih.gov/pubmed/12239283
Fig. 4h-Caliciviridae	Tulane virus-US/2004	Monkey	Macaca mulatta tcheliensis	EU391643.1	https://www.ncbi.nlm.nih.gov/pubmed/18385231
Fig. 4h-Caliciviridae	Cowden I virus-GIII/US/1976	porcine	Sus scrofa	AF182760.1	https://www.ncbi.nlm.nih.gov/pubmed/10516074
Fig. 4h-Caliciviridae	Human Mex340 virus-GII/MX/1990	Human	Homo sapiens	AF435812.1	https://www.ncbi.nlm.nih.gov/pubmed/15221533
Fig. 4h-Caliciviridae	Human Houston virus 7-1181-US/1990	Human	Homo sapiens	AF435814.1	https://www.ncbi.nlm.nih.gov/pubmed/15221533
Fig. 4h-Caliciviridae	Human Arg39 virus-GV/AR/1995	Human	Homo sapiens	AY289803.1	https://www.ncbi.nlm.nih.gov/pubmed/15221533
Fig. 4h-Caliciviridae	NongKhai virus-GV/TH/2002	Human	Homo sapiens	AY646856.2	https://www.ncbi.nlm.nih.gov/pubmed/15623956
Fig. 4h-Caliciviridae	Ehime virus-GIV/JP/2002	Human	Homo sapiens	DQ058829.1	https://www.ncbi.nlm.nih.gov/pubmed/16485479
Fig. 4h-Caliciviridae	Angelholm virus-SW278/SE/2004	Human	Homo sapiens	DQ125333.1	https://www.ncbi.nlm.nih.gov/pubmed/16485479
Fig. 4h-Caliciviridae	Sapporo virus-JP/1982	Human	Homo sapiens	U65427.1	https://www.ncbi.nlm.nih.gov/pubmed/9672617
Fig. 4h-Caliciviridae	Houston90 virus-GII/US/1990	Human	Homo sapiens	U95644.1	https://www.ncbi.nlm.nih.gov/pubmed/9672639
Fig. 4h-Caliciviridae	Human Bristol virus-GII/UK/1998	Human	Homo sapiens	AJ249939.1	https://www.ncbi.nlm.nih.gov/pubmed/11992591
Fig. 4h-Caliciviridae	London virus-GII/UK/1992	Human	Homo sapiens	U95645.1	https://www.ncbi.nlm.nih.gov/pubmed/9672639
Fig. 4h-Caliciviridae	Calicivirus 2117	Chinese hamster	Cricetulus griseus	AY343325.2	https://www.ncbi.nlm.nih.gov/pubmed/13679618
Fig. 5-Herpesviridae	Suid_alphaherpesvirus_1-Kaplan	Swine	Sus scrofa	JF797218.1	https://www.ncbi.nlm.nih.gov/pubmed/22022263
Fig. 5-Herpesviridae	Suid_herpesvirus_1-Becker	Swine	Sus scrofa	JF797219.1	https://www.ncbi.nlm.nih.gov/pubmed/22022263
Fig. 5-Herpesviridae	Suid_herpesvirus_1-TJ	Swine	Sus scrofa	KJ789182.1	https://www.ncbi.nlm.nih.gov/pubmed/25293398
Fig. 5-Herpesviridae	Suid_herpesvirus_1-HeN1	Swine	Sus scrofa	KP098534.1	https://pubmed.ncbi.nlm.nih.gov/25965793/
Fig. 5-Herpesviridae	Suid_herpesvirus_1-Kolchis	Swine	Sus scrofa	KT983811.1	https://www.ncbi.nlm.nih.gov/pubmed/26798112
Fig. 5-Herpesviridae	Suid_alphaherpesvirus_1-Fa	Swine	Sus scrofa	KM189913.1	https://www.ncbi.nlm.nih.gov/pubmed/27012685
Fig. 5-Herpesviridae	Suid_alphaherpesvirus_1-HNX	Swine	Sus scrofa	KM189912.1	https://www.ncbi.nlm.nih.gov/pubmed/26370151
Fig. 5-Herpesviridae	Suid_alphaherpesvirus_1-SC	Swine	Sus scrofa	KT809429.1	https://www.ncbi.nlm.nih.gov/pubmed/26874017
Fig. 5-Herpesviridae	Suid_alphaherpesvirus_1-HLJ8	Swine	Sus scrofa	KT824771.1	https://www.ncbi.nlm.nih.gov/pubmed/26874017
Fig. 5-Herpesviridae	Suid_alphaherpesvirus_1-DL14/08	Mink	Mustla vison	KU360259.1
Fig. 5-Herpesviridae	Suid_alphaherpesvirus_1-NIA3	Swine	Sus scrofa	KU900059.1	https://www.ncbi.nlm.nih.gov/pubmed/27231370
Fig. 5-Herpesviridae	Suid_alphaherpesvirus_1-Ea	Swine	Sus scrofa	KU315430.1
Fig. 5-Herpesviridae	Suid_alphaherpesvirus_1-LA	Swine	Sus scrofa	KU552118.1
Fig. 5-Herpesviridae	Suid_alphaherpesvirus_1-RC1	Racoon	Procyon lotor	LC342744.1
Fig. 5-Herpesviridae	Suid_alphaherpesvirus_1-MY-1	Dog	Canis lupus familiaris	AP018925.1	https://www.ncbi.nlm.nih.gov/pubmed/30919175
Fig. 5-Herpesviridae	Suid_alphaherpesvirus_1-JX/CH/2016	Swine	Sus scrofa	MK806387.1
Fig. 5-Herpesviridae	Suid_alphaherpesvirus_1-JSY13	Swine	Sus scrofa	MT157263.1
Fig. 5-Herpesviridae	Suid_alphaherpesvirus_1-hSD-1/2019	Human	Homo sapiens	MT468550.1	https://www.ncbi.nlm.nih.gov/pubmed/32667972
Fig. 5-Herpesviridae	Suid_alphaherpesvirus_1-HeNLH/2017	Swine	Sus scrofa	MT775883.1	https://pubmed.ncbi.nlm.nih.gov/33167979/
Fig. 5-Herpesviridae	Suid_alphaherpesvirus_1-GD-YH	Swine	Sus scrofa	MT197597.1
Fig. 5-Herpesviridae	Suid_alphaherpesvirus_1-SX1910	Swine	Sus scrofa	OL606749.1
Fig. 5-Herpesviridae	Suid_alphaherpesvirus_1-SD18,	Swine	Sus scrofa	MT949536.1
Fig. 5-Herpesviridae	Suid_alphaherpesvirus_1-PRV_XJ	Swine	Sus scrofa	MW893682.1	https://www.ncbi.nlm.nih.gov/pubmed/35308386
Fig. 5-Herpesviridae	Suid_alphaherpesvirus_1-ADV32751/Italy2014	Dog	Canis lupus familiaris	KU198433.1
Fig. 6a-Circoviridae	Bamboo rat circovirus	Hoary bamboo rat	Rhizomys pruinosus	MF497831.1
Fig. 6a-Circoviridae	Tawny owl-associated circovirus	Tawny owl	Strix aluco	OL411978.1
Fig. 6a-Circoviridae	Porcine circovirus 2 PCV2/JL/JL45/2017	Pig	Sus scrofa	MT302435.1
Fig. 6a-Circoviridae	Porcine circovirus 3 PCV3 CN/Beijing0103/2016	Pig	Sus scrofa	MH410561.1
Fig. 6a-Circoviridae	Porcine circovirus 2 YiY-2-8-2	Pig	Sus scrofa	KU311030.1	https://www.ncbi.nlm.nih.gov/pubmed/26758466
Fig. 6a-Circoviridae	Calfel virus LSF45 cir359	Bobcat	Lynx rufus	ON596197.1
Fig. 6a-Circoviridae	Porcine circovirus 2	Pig	Sus scrofa	AF027217.1	https://www.ncbi.nlm.nih.gov/pubmed/9573301
Fig. 6a-Circoviridae	Porcine circovirus 1	Pig	Sus scrofa	AF012107.1
Fig. 6a-Circoviridae	Columbid circovirus	Pigeon		AF252610.1	https://www.ncbi.nlm.nih.gov/pubmed/11205099
Fig. 6a-Circoviridae	Beak and feather disease virus	Psittacine		AF071878.1	https://www.ncbi.nlm.nih.gov/pubmed/9787657
Fig. 6a-Circoviridae	Goose circovirus	Goose		AF418552.1
Fig. 6a-Circoviridae	Canary circovirus	Common canary	Serinus canaria	AJ301633.2	https://www.ncbi.nlm.nih.gov/pubmed/19184917
Fig. 6a-Circoviridae	Mulard duck circovirus	Duck		AY228555.1	https://www.ncbi.nlm.nih.gov/pubmed/14648300
Fig. 6a-Circoviridae	Raven circovirus	Australian raven	Corvus coronoides	DQ146997.1	https://www.ncbi.nlm.nih.gov/pubmed/16595298
Fig. 6a-Circoviridae	Starling circovirus	Common starling	Sturnus vulgaris	DQ172906.1	https://www.ncbi.nlm.nih.gov/pubmed/16603520
Fig. 6a-Circoviridae	Gull circovirus	Gull		DQ845074.1	https://www.ncbi.nlm.nih.gov/pubmed/17364513
Fig. 6a-Circoviridae	Finch circovirus	Finch		DQ845075.1	https://www.ncbi.nlm.nih.gov/pubmed/17364513
Fig. 6a-Circoviridae	Cygnus olor circovirus	Mute swan	Cygnus olor	EU056309.1	https://www.ncbi.nlm.nih.gov/pubmed/18082907
Fig. 6a-Circoviridae	Chimpanzee stool avian-like circovirus	Chimpanzee	Pan troglodytes	GQ404851.1	https://www.ncbi.nlm.nih.gov/pubmed/20007276
Fig. 6a-Circoviridae	Human stool-associated circular virus	Human	Homo sapiens	GQ404856.1	https://www.ncbi.nlm.nih.gov/pubmed/20007276
Fig. 6a-Circoviridae	Barbel circovirus	Barbel	Barbus barbus	GU799606.1	https://www.ncbi.nlm.nih.gov/pubmed/2152521-
Fig. 6a-Circoviridae	European catfish circovirus	European catfish	Silurus glanis	JQ011377.1	https://www.ncbi.nlm.nih.gov/pubmed/22426897
Fig. 6a-Circoviridae	Bat associated circovirus 3	Greater horseshoe bat	Rhinolophus ferrumequinum	JQ814849.1	https://www.ncbi.nlm.nih.gov/pubmed/22855479
Fig. 6a-Circoviridae	Canine circovirus	Canine		JQ821392.1	https://www.ncbi.nlm.nih.gov/pubmed/226284-1
Fig. 6a-Circoviridae	Bat associated circovirus 1	Greater horseshoe bat	Rhinolophus ferrumequinum	JX863737.1	https://www.ncbi.nlm.nih.gov/pubmed/2363-62-
Fig. 6a-Circoviridae	Bat associated circovirus 2	Greater horseshoe bat	Rhinolophus ferrumequinum	KC339249.1	https://www.ncbi.nlm.nih.gov/pubmed/2363-62-
Fig. 6a-Circoviridae	Mink circovirus	Mink		KJ020099.1	https://www.ncbi.nlm.nih.gov/pubmed/25148585
Fig. 6a-Circoviridae	Bat associated circovirus 8	Rickett's big-footed Myotis	Myotis ricketti	KJ641711.1	https://www.ncbi.nlm.nih.gov/pubmed/26262818
Fig. 6a-Circoviridae	Bat associated circovirus 7	Chinese rufous horseshoe bat	Rhinolophus sinicus	KJ641723.1	https://www.ncbi.nlm.nih.gov/pubmed/26262818
Fig. 6a-Circoviridae	Bat associated circovirus 6	Intermediate horseshoe bat	Rhinolophus affinis	KJ641724.1	https://www.ncbi.nlm.nih.gov/pubmed/26262818
Fig. 6a-Circoviridae	Bat associated circovirus 5	Brown long-eared bat	Plecotus auritus	KJ641727.1	https://www.ncbi.nlm.nih.gov/pubmed/26262818
Fig. 6a-Circoviridae	Zebra finch circovirus	Zebra finch	Taeniopygia guttata	KP793918.1	https://www.ncbi.nlm.nih.gov/pubmed/26-21933
Fig. 6a-Circoviridae	Bat associated circovirus 4	Mexican free-tailed bat	Tadarida brasiliensis	KT783484.1	https://www.ncbi.nlm.nih.gov/pubmed/266-7898
Fig. 6a-Circoviridae	Human associated cyclovirus 1	Human	Homo sapiens	GQ404847.1	https://www.ncbi.nlm.nih.gov/pubmed/20007276
Fig. 6a-Circoviridae	Bat associated cyclovirus 1	Bat		HM228874.1	https://www.ncbi.nlm.nih.gov/pubmed/2-463-61
Fig. 6a-Circoviridae	Bovine associated cyclovirus 1	Cow	Bos taurus	HQ738634.1	https://www.ncbi.nlm.nih.gov/pubmed/21177928
Fig. 6a-Circoviridae	Goat associated cyclovirus 1	Goat	Capra hircus	HQ738636.1	https://www.ncbi.nlm.nih.gov/pubmed/21177928
Fig. 6a-Circoviridae	Chicken associated cyclovirus 1	Chicken	Gallus gallus	HQ738643.1	https://www.ncbi.nlm.nih.gov/pubmed/21177928
Fig. 6a-Circoviridae	Dragonfly associated cyclovirus 1	Coral-tailed cloudwing	Tholymis tillarga	HQ638049.1	https://www.ncbi.nlm.nih.gov/pubmed/21367985
Fig. 6b-Parvoviridae	Sea lion bocavirus 1	California sea lion	Zalophus californianus	JN420361.1	https://www.ncbi.nlm.nih.gov/pubmed/21795334
Fig. 6b-Parvoviridae	Sea lion adeno-associated virus 1	California sea lion	Zalophus californianus	JN420372.1	https://www.ncbi.nlm.nih.gov/pubmed/21795334
Fig. 6b-Parvoviridae	Rhinolophus sinicus bocaparvovirus 2	Chinese rufous horseshoe bat	Rhinolophus sinicus	MF682924.1	https://www.ncbi.nlm.nih.gov/pubmed/29106348
Fig. 6b-Parvoviridae	Rhinolophus sinicus bocaparvovirus	Chinese rufous horseshoe bat	Rhinolophus sinicus	NC_031695.1	https://www.ncbi.nlm.nih.gov/pubmed/27902362
Fig. 6b-Parvoviridae	Rhinolophus pusillus bocaparvovirus 1	Least horseshoe bat	Rhinolophus pusillus	NC_040623.1	https://www.ncbi.nlm.nih.gov/pubmed/29106348
Fig. 6b-Parvoviridae	Simian parvovirus	Monkey	Macaca fascicularis	U26342.1	https://www.ncbi.nlm.nih.gov/pubmed/7618269
Fig. 6b-Parvoviridae	Goose parvovirus	Goose	Anser anser	NC_001701.1	https://www.ncbi.nlm.nih.gov/pubmed/7571426
Fig. 6b-Parvoviridae	Procine Zsana/2013/HUN	Domestic pig	Sus scrofa domestica	KT965075.1	https://www.ncbi.nlm.nih.gov/pubmed/26733298
Fig. 6b-Parvoviridae	Gray fox amdovirus	Gray fox	Urocyon cinereoargenteus	JN202450.1	https://www.ncbi.nlm.nih.gov/pubmed/22000359
Fig. 6b-Parvoviridae	Rhinolophus ferrumequinum bocaparvovirus	Greater horseshoe bat	Rhinolophus ferrumequinum	KJ641671.1	https://www.ncbi.nlm.nih.gov/pubmed/26262818
Fig. 6b-Parvoviridae	Human parvovirus 4 G1	Human	Homo sapiens	AY622943.1	https://www.ncbi.nlm.nih.gov/pubmed/15956568
Fig. 6b-Parvoviridae	Human protoparvovirus 2	Human	Homo sapiens	KT868811.1	https://www.ncbi.nlm.nih.gov/pubmed/27393975
Fig. 6b-Parvoviridae	Rhinolophus affinis bocaparvovirus 1	Intermediate horseshoe bat	Rhinolophus affinis	MG986723.1
Fig. 6b-Parvoviridae	Miniopterus fuliginosus HuB2013	Bat	Miniopterus fuliginosus	KJ641669.1	https://www.ncbi.nlm.nih.gov/pubmed/26262818
Fig. 6b-Parvoviridae	Myotis myotis bocaparvovirus 1	Bat	Myotis myotis	NC_039045.1	https://www.ncbi.nlm.nih.gov/pubmed/22855479
Fig. 6b-Parvoviridae	Miniopterus fuliginosus bocaparvovirus 2 WM40	Bat	Miniopterus fuliginosus	NC_039046.1
Fig. 6b-Parvoviridae	Pteropus vampyrus Megabat bufavirus 1	Large flying fox	Pteropus vampyrus	LC085675.1	https://www.ncbi.nlm.nih.gov/pubmed/27113297
Fig. 6b-Parvoviridae	Rhinolophus pusillus bocaparvovirus 2	Least horseshoe bat	Rhinolophus pusillus	NC_040694.1	https://www.ncbi.nlm.nih.gov/pubmed/29106348
Fig. 6b-Parvoviridae	Mpulungu shrew bufavirus	Lesser red musk shrew	Crocidura hirta	AB937988.1	https://www.ncbi.nlm.nih.gov/pubmed/26079728
Fig. 6b-Parvoviridae	Barbarie duck parvovirus	Muscovy duck	Cairina moschata	U22967.1	https://www.ncbi.nlm.nih.gov/pubmed/7571426
Fig. 6b-Parvoviridae	Raccoon dog amdovirus	Dog	Nyctereutes procyonoides	KJ396347.1	https://www.ncbi.nlm.nih.gov/pubmed/25417672
Fig. 6b-Parvoviridae	Monkey WUHARV Parvovirus 1	Monkey	Macaca mulatta	JX627576.1	https://www.ncbi.nlm.nih.gov/pubmed/23063120
Fig. 6b-Parvoviridae	Myotis ricketti adeno-associated virus	Rickett's big-footed Myotis	Myotis ricketti	GU226971.1	https://www.ncbi.nlm.nih.gov/pubmed/20573859
Fig. 6b-Parvoviridae	Rousettus leschenaultii bocaparvovirus 1	Rodent	Rousettus leschenaultii	NC_040695.1	https://www.ncbi.nlm.nih.gov/pubmed/29106348
Fig. 6b-Parvoviridae	Miniopterus fuliginosus bocaparvovirus 3 XM30	Bat	Miniopterus fuliginosus	NC_039047.1
Fig. 6b-Parvoviridae	Aselliscus stoliczkanus bocavirus YNJH	Bat	Aselliscus stoliczkanus	NC_029300.1
Fig. 6b-Parvoviridae	Miniopterus schreibersii bocaparvovirus 4	Striated frogfish	Miniopterus schreibersii	NC_039048.1	https://www.ncbi.nlm.nih.gov/pubmed/27902362
Fig. 6b-Parvoviridae	Skunk amdoparvovirus	Skunk	Mephitis mephitis	KX981923.1	https://www.ncbi.nlm.nih.gov/pubmed/28487558
Fig. 6b-Parvoviridae	Canine bocavirus 1	Canine		JN648103.1	https://www.ncbi.nlm.nih.gov/pubmed/22031527
Fig. 6b-Parvoviridae	Ungulate bocaparvovirus 6	Cattle		KU172421.1	https://www.ncbi.nlm.nih.gov/pubmed/27154756
Fig. 6b-Parvoviridae	Feline bocavirus	Feline		JQ692585.1	https://www.ncbi.nlm.nih.gov/pubmed/22495233
Fig. 6b-Parvoviridae	Feline panleukopenia virus	Giant panda	Ailuropoda melanoleuca	MZ712026.1
Fig. 6b-Parvoviridae	Mink bocavirus 1	Mink		KU950356.1	https://www.ncbi.nlm.nih.gov/pubmed/27519364
Fig. 6b-Parvoviridae	Copiparvovirus P171T/pangolin/2018	Pangolin		ON059823.1
Fig. 6b-Parvoviridae	Copiparvovirus P229T/pangolin/2018	Pangolin		ON059828.1
Fig. 6b-Parvoviridae	Copiparvovirus P214T/pangolin/2018	Pangolin		ON059834.1
Fig. 6b-Parvoviridae	Porcine bocavirus 1	Pig	Sus scrofa	HM053693.2	https://www.ncbi.nlm.nih.gov/pubmed/21049037
Fig. 6b-Parvoviridae	Porcine bocavirus 3	Pig	Sus scrofa	JF429834.1	https://www.ncbi.nlm.nih.gov/pubmed/21632566
Fig. 6b-Parvoviridae	Porcine parvovirus 4	Pig	Sus scrofa	GQ387499.1	https://www.ncbi.nlm.nih.gov/pubmed/20339886
Fig. 6b-Parvoviridae	Lagomorph bocaparvovirus 1	Rabbit		KP729195.1	https://www.ncbi.nlm.nih.gov/pubmed/26383859
Fig. 6b-Parvoviridae	Ovine hokovirus 1	Sheep	Ovis aries	JF504699.1	https://www.ncbi.nlm.nih.gov/pubmed/21980506
Fig. 6b-Parvoviridae	Swine Parvovirus YX-2010/CHN	Swine	Sus scrofa	GU938300.1	https://www.ncbi.nlm.nih.gov/pubmed/20574720
Fig. 6b-Parvoviridae	Rodent bufavirus SY-2015	Rodent		KT716186.1	https://www.ncbi.nlm.nih.gov/pubmed/26604002
Fig. 6b-Parvoviridae	Rodent protoparvovirus 2	Rodent		AF036710.1	https://www.ncbi.nlm.nih.gov/pubmed/9525656
Fig. 6b-Parvoviridae	Adeno-associated virus			AF085716.1	https://www.ncbi.nlm.nih.gov/pubmed/9882336
Fig. 6b-Parvoviridae	Bovine parvovirus 2	Bovine		AF406966.1	https://www.ncbi.nlm.nih.gov/pubmed/11562506
Fig. 6b-Parvoviridae	Avian adeno-associated virus			AY186198.1	https://www.ncbi.nlm.nih.gov/pubmed/12768000
Fig. 6b-Parvoviridae	Human bocavirus	Human	Homo sapiens	DQ000495.1	https://www.ncbi.nlm.nih.gov/pubmed/16118271
Fig. 6b-Parvoviridae	Bovine parvovirus 1	Bovine		DQ335247.1	https://www.ncbi.nlm.nih.gov/pubmed/17715221
Fig. 6b-Parvoviridae	Bovine hokovirus	Bovine		EU200669.1	https://www.ncbi.nlm.nih.gov/pubmed/18632954
Fig. 6b-Parvoviridae	Porcine hokovirus	Porcine	Sus scrofa	EU200677.1	https://www.ncbi.nlm.nih.gov/pubmed/18632954
Fig. 6b-Parvoviridae	Rodent protoparvovirus 1	Rodent		J02275.1	https://www.ncbi.nlm.nih.gov/pubmed/6298737
Fig. 6b-Parvoviridae	Human protoparvovirus 3	Human	Homo sapiens	JX027296.1	https://www.ncbi.nlm.nih.gov/pubmed/22855485
Fig. 6b-Parvoviridae	Canine parvovirus	Canine		M19296.1	https://www.ncbi.nlm.nih.gov/pubmed/2824850
Fig. 6b-Parvoviridae	Aleutian mink disease parvovirus	Mink		M20036.1	https://www.ncbi.nlm.nih.gov/pubmed/2839709
Fig. 6b-Parvoviridae	Densovirinae sp. Hwf061par2	Bird		MT138252.1
Fig. 6b-Parvoviridae	Human parvovirus B19	Human	Homo sapiens	NC_000883.2	https://www.ncbi.nlm.nih.gov/pubmed/14972543
Fig. 6b-Parvoviridae	Adeno-associated virus			NC_001401.2	https://www.ncbi.nlm.nih.gov/pubmed/25127256
Fig. 6b-Parvoviridae	Bovine adeno-associated virus	Bovine		NC_005889.1	https://www.ncbi.nlm.nih.gov/pubmed/15163744
